# Supplementary material for: The Chloroplast Envelope Protease FTSH11 – Interaction With CPN60 and Identification of Potential Substrates
Source: Front Plant Sci. 2019 Apr 5;10:428. doi: 10.3389/fpls.2019.00428 (PMC6459962; doi:10.3389/fpls.2019.00428)
Supplement: Supplementary file 1 [file Table_1.XLSX]

## Sheet: COIP_raw data
Supplementary Table 1. CO-IP differential enrichment analysis: raw intensities and functional annotation
Accession	Uniprot Gene Name	Intensity: EQ_20 Rep1	Intensity: EQ_20 Rep2	Intensity: EQ_20 Rep3	Intensity: EQ_30 Rep1	Intensity: EQ_30 Rep2	Intensity: EQ_30 Rep3	Intensity: KO_20 Rep1	Intensity: KO_20 Rep2	Intensity: KO_20 Rep3	Intensity: KO_30 Rep1	Intensity: KO_30 Rep2	Intensity: KO_30 Rep3	Annotation	GO annotation: Biological process	GO annotation: Molecular function	GO annotation: Cellular compartment	KEGG pathway	# peptides	# proteins with shared peptides	Protein MW	Peptide ID score	Peptide sequences	Proteins with shared peptides	Peptide masses	Quan peptides	Uniprot url	Protein Sequence Coverage
Q9M1X2	FAP1	8.13008e+06	4.12597e+06	4.82526e+06	1	1	1	1	1	1	1	858307456	1	FAP1_ARATH Fatty-acid-binding protein 1 OS=Arabidopsis thaliana GN=FAP1 PE=1 SV=1	aromatic compound biosynthetic process;biosynthetic process;carboxylic acid metabolic process;cellular aromatic compound metabolic process;cellular biosynthetic process;cellular ketone metabolic process;cellular lipid metabolic process;cellular metabolic process;cellular process;fatty acid metabolic process;flavonoid biosynthetic process;flavonoid metabolic process;lipid metabolic process;metabol…	binding;carboxylic acid binding;catalytic activity;chalcone isomerase activity;fatty acid binding;intramolecular lyase activity;isomerase activity;lipid binding;monocarboxylic acid binding	cell part;chloroplast;chloroplast envelope;chloroplast part;chloroplast stroma;cytoplasmic part;envelope;intracellular membrane-bounded organelle;intracellular organelle;intracellular organelle part;intracellular part;membrane-bounded organelle;mitochondrion;organelle;organelle envelope;organelle part;plastid;plastid envelope;plastid part;plastid stroma		2	1	30394.1	90.0,99.7	LLGVGLR,YANLPASEIR	sp|Q9M1X2|FAP1_ARATH	726.475126,1132.59255	YANLPASEIR,LLGVGLR	http://www.uniprot.org/uniprot/Q9M1X2	6.09319
Q9FGM0	FTSH11	117203000000	138505000000	108349000000	88294989824	94126497792	93068935168	1031583168	1192029312	1101601920	1688010240	1204106368	824126784	FTSHB_ARATH ATP-dependent zinc metalloprotease FTSH 11, chloroplastic/mitochondrial OS=Arabidopsis thaliana GN=FTSH11 PE=1 SV=1	ATP catabolic process;ATP metabolic process;catabolic process;cellular catabolic process;cellular macromolecule catabolic process;cellular macromolecule metabolic process;cellular metabolic process;cellular nitrogen compound catabolic process;cellular nitrogen compound metabolic process;cellular process;cellular protein catabolic process;cellular protein metabolic process;heterocycle catabolic pr…	adenyl nucleotide binding;adenyl ribonucleotide binding;ATP binding;ATPase activity;ATPase activity, coupled;ATP-dependent peptidase activity;binding;catalytic activity;cation binding;endopeptidase activity;hydrolase activity;hydrolase activity, acting on acid anhydrides;hydrolase activity, acting on acid anhydrides, in phosphorus-containing anhydrides;ion binding;metal ion binding;metalloendopep…	cell part;chloroplast;chloroplast envelope;chloroplast part;chloroplast thylakoid membrane;cytoplasmic part;envelope;integral to membrane;intracellular membrane-bounded organelle;intracellular organelle;intracellular organelle part;intracellular part;intrinsic to membrane;membrane;membrane part;membrane-bounded organelle;mitochondrial inner membrane;mitochondrial membrane;mitochondrial part;mitoc…		74	1	88716.1	97.1,99.7,99.7,99.7,99.7,99.7,90.6,99.7,50.0,50.0,99.7,93.7,99.7,99.7,50.0,99.7,99.7,99.6,99.0,99.7,99.7,99.7,99.7,99.7,99.7,99.7,99.7,99.7,99.7,90.0,99.7,99.7,90.0,90.0,90.0,99.7,99.7,99.7,93.8,99.7,99.7,99.7,99.0,96.3,90.0,99.7,99.7,99.7,99.7,99.7,99.7,99.7,99.7,99.7,99.7,99.7,99.7,99.7,99.7,50.0,50.0,99.7,99.7,99.7,99.7,90.0,99.7,99.7,99.6,99.7,99.7,99.7,99.7,99.7	AAVEGAEK,AGSEFEEMFVGVGAR,AGSEFEEMFVGVGAR | Oxidation [M8],AIAGEAGVPFFYR,ALVITNAISEYLPDEQTGKPSSLPALLQELK,ASGNMDESFVNPGISEK,ASGNMDESFVNPGISEK | Deamidated [N4] Oxidation [M5],ASGNMDESFVNPGISEK | Oxidation [M5],ATIMPR,ATIMPR | Oxidation [M4],DAALQGALLAELNK,DRIVMGTER,DSAFEVTDSAESNR,EEILELYLQGKPMSEDVDVK,EITPEK,ELNKEITPEK,ERPSSDMQSR,ERPSSDMQSR | Oxidation [M7],FVGGEETK,GCDDAKQELEEVVEYLK | Carbamidometh…	sp|Q9FGM0|FTSHB_ARATH	773.393302,1584.731571,1600.726172,1396.718026,3337.816332,1780.8011135,1797.783426,1796.791552,687.37563,703.369894,1425.7871585,1075.548012,1526.652108,2334.177444,715.377716,1199.6434155,1191.531471,1207.527006,865.419642,2023.9456805,2450.1702875,1083.631172,2547.2968785,2563.292864,2019.984068,2035.978185,2176.08522933,2192.079296,1955.053719,806.430902,1047.585685,1117.627018,772.434573333,…	QLHTLANALLEYETLTAEDIKR,HIVVPSPDVR,LSSEQLEFAK	http://www.uniprot.org/uniprot/Q9FGM0	65.1365
Q9LJE4	CPN60B2	1637397504	1442995584	1689081216	2511389440	2369176576	3606643968	94320144	112625520	134809664	124723648	1293948800	104980448	CPNB2_ARATH Chaperonin 60 subunit beta 2, chloroplastic OS=Arabidopsis thaliana GN=CPN60B2 PE=1 SV=1	cellular macromolecule metabolic process;cellular metabolic process;cellular process;cellular protein metabolic process;macromolecule metabolic process;metabolic process;primary metabolic process;protein folding;protein metabolic process;protein refolding	adenyl nucleotide binding;adenyl ribonucleotide binding;ATP binding;binding;nucleotide binding;purine nucleotide binding;purine ribonucleoside triphosphate binding;purine ribonucleotide binding;ribonucleotide binding	cell part;chloroplast;chloroplast envelope;chloroplast part;chloroplast stroma;cytoplasmic part;cytosolic part;cytosolic ribosome;envelope;intracellular membrane-bounded organelle;intracellular non-membrane-bounded organelle;intracellular organelle;intracellular organelle part;intracellular part;macromolecular complex;membrane-bounded organelle;mitochondrion;non-membrane-bounded organelle;nuclear…		7	1	63340.9	90.0,99.7,99.7,99.7,99.7,99.7,99.0	ALVNELK,EMTTIVGDGTTQEAVNKR,EMTTIVGDGTTQEAVNKR | Oxidation [M2],EVEDSELADVAAVSAGNNHEVGSMIAEAMSK,MSVEYDNCK | Carbamidomethyl [C8],VDAIKDTLENDEEK,VGAEIVKR	sp|Q9LJE4|CPNB2_ARATH	785.466806,1948.957062,1964.950989,3159.450102,1144.456486,1617.776201,870.531134	ALVNELK,VDAIKDTLENDEEK,MSVEYDNCK | Carbamidomethyl [C8]	http://www.uniprot.org/uniprot/Q9LJE4	14.5973
O65023	EAAC	913683	1.97025e+06	15734966	1.43627e+06	1	1	1	1	1	1.38248e+06	63623544	1.31496e+06	EAAC_ARATH Probable envelope ADP,ATP carrier protein, chloroplastic OS=Arabidopsis thaliana GN=EAAC PE=2 SV=2	cellular process;establishment of localization;multi-organism process;response to biotic stimulus;response to nematode;response to other organism;response to stimulus;transmembrane transport;transport		cell part;chloroplast;chloroplast envelope;chloroplast membrane;chloroplast part;cytoplasmic part;envelope;integral to membrane;intracellular membrane-bounded organelle;intracellular organelle;intracellular organelle part;intracellular part;intrinsic to membrane;membrane;membrane part;membrane-bounded organelle;organelle;organelle envelope;organelle membrane;organelle part;plastid;plastid envelop…		1	1	41717.1	99.4	SIPEAFAGIIDR	sp|O65023|EAAC_ARATH	1287.69	SIPEAFAGIIDR	http://www.uniprot.org/uniprot/O65023	3.14961
Q9LP45	RPN6	2.07554e+06	2.06327e+06	76564.9	1	380336	1	1	1	1	1	59933700	1	PSD11_ARATH 26S proteasome non-ATPase regulatory subunit 11 homolog OS=Arabidopsis thaliana GN=RPN6 PE=1 SV=1	catabolic process;macromolecule catabolic process;macromolecule metabolic process;metabolic process;primary metabolic process;protein catabolic process;protein metabolic process;response to cadmium ion;response to chemical stimulus;response to inorganic substance;response to metal ion;response to stimulus		cell junction;cell part;cell-cell junction;cytoplasmic part;cytosol;intracellular membrane-bounded organelle;intracellular organelle;intracellular part;macromolecular complex;membrane-bounded organelle;nucleus;organelle;plasmodesma;proteasome complex;protein complex	Proteasome	1	1	46748.7	99.7	LRPFFSLIPK	sp|Q9LP45|PSD11_ARATH	1216.74	LRPFFSLIPK	http://www.uniprot.org/uniprot/Q9LP45	2.38664
P21240	CPN60B1	12736614400	13017605120	12771462144	16337171456	17556842496	19736172544	1091386368	899171072	1800539136	1574641536	7126359552	1593848832	CPNB1_ARATH Chaperonin 60 subunit beta 1, chloroplastic OS=Arabidopsis thaliana GN=CPN60B1 PE=1 SV=3	cell death;cellular macromolecule metabolic process;cellular metabolic process;cellular process;cellular protein metabolic process;chaperone mediated protein folding requiring cofactor;chaperone-mediated protein folding;'de novo' posttranslational protein folding;'de novo' protein folding;death;defense response;defense response, incompatible interaction;immune response;immune system process;innat…	adenyl nucleotide binding;adenyl ribonucleotide binding;ATP binding;binding;nucleotide binding;protein binding;purine nucleotide binding;purine ribonucleoside triphosphate binding;purine ribonucleotide binding;ribonucleotide binding	apoplast;cell part;chloroplast;chloroplast envelope;chloroplast part;chloroplast stroma;cytoplasmic part;cytosolic part;cytosolic ribosome;envelope;extracellular region;intracellular membrane-bounded organelle;intracellular non-membrane-bounded organelle;intracellular organelle;intracellular organelle part;intracellular part;macromolecular complex;membrane;membrane-bounded organelle;non-membrane-…		40	3	63808.4	99.7,90.0,90.0,99.0,90.0,99.7,99.7,99.7,99.7,50.0,99.7,99.7,99.7,99.7,99.0,99.7,99.7,99.7,99.7,99.7,99.7,99.7,50.0,90.0,99.7,99.7,99.7,99.7,99.7,99.7,65.9,68.0,99.7,99.7,99.7,90.0,99.0,99.7,99.7,99.7	AAVEEGIVVGGGCTLLR | Carbamidomethyl [C13],ALSYPLK,ALVTELK,ALVTELKK,APGFGER,ATLDNDEEKVGADIVK,CCLEHAASVAK | Carbamidomethyl [C1 C2],DLVGVLEDAIR,EEVGLSLDK,ELHFNK,ELHFNKDGTTIR,ETSTIVGDGSTQDAVK,EVEDSELADVAAVSAGNNDEIGNMIAEAMSK | Deamidated [N23] Oxidation [M29],EVELEDPVENIGAK,EVLGNASK,FGYNAATGK,FGYNAATGKYEDLMAAGIIDPTK,GGYPILIIAEDIEQEALATLVVNK,GVVTLEEGK,IVNDGVTVAR,KGVVTLEEGK,LADLVGVTLGPK,LLLVDK,LLLVDKK,…	sp|P21240|CPNB1_ARATH,sp|P21238|CPNA1_ARATH,sp|Q9LJE4|CPNB2_ARATH	1699.895451,790.459808,772.47149,900.5680435,732.358086,1715.8608215,1244.568566,1198.660054,988.509932,786.404146,1429.73615967,1606.771762,3195.418251,1540.7676775,816.436484,927.448022,2445.195555,2568.424716,930.504516,1042.574916,1058.600493,1181.704662,699.455076,827.550672,1228.681155,1128.459532,1159.58679,1160.570852,1478.691068,1735.830339,787.441434,946.563964,1870.853307,1886.850822,2…	VVAAGANPVLITR,IVNDGVTVAR,APGFGER	http://www.uniprot.org/uniprot/P21240	61.5
Q29Q26	AKR2B	30629168	34110536	32802204	21526072	17485676	34288320	11939929	15403741	14317690	19741828	683313728	28032756	AKR2B_ARATH Ankyrin repeat domain-containing protein 2B OS=Arabidopsis thaliana GN=AKR2B PE=1 SV=1	biological regulation;regulation of biological process;regulation of biosynthetic process;regulation of cellular biosynthetic process;regulation of cellular macromolecule biosynthetic process;regulation of cellular metabolic process;regulation of cellular process;regulation of gene expression;regulation of macromolecule biosynthetic process;regulation of macromolecule metabolic process;regulation…		cell part;membrane;plasma membrane		1	4	36898.5	99.7	AALASGGNKDEEDSEGR	tr|F4JN13|F4JN13_ARATH,sp|Q29Q26|AKR2B_ARATH,sp|Q9SAR5|AKR2A_ARATH,tr|F4JN17|F4JN17_ARATH	1704.76	AALASGGNKDEEDSEGR	http://www.uniprot.org/uniprot/Q29Q26	4.94186
P22953	MED37E	1794658304	1794745856	1506763264	1297050880	1648953088	1885194496	778963776	915503552	898372096	965035968	3052607488	650671552	MD37E_ARATH Probable mediator of RNA polymerase II transcription subunit 37e OS=Arabidopsis thaliana GN=MED37E PE=1 SV=3	biological regulation;biosynthetic process;cellular biosynthetic process;cellular macromolecule biosynthetic process;cellular macromolecule metabolic process;cellular metabolic process;cellular nitrogen compound metabolic process;cellular process;defense response;defense response to bacterium;defense response to fungus;macromolecule biosynthetic process;macromolecule metabolic process;metabolic p…	adenyl nucleotide binding;adenyl ribonucleotide binding;ATP binding;binding;enzyme binding;nucleotide binding;protease binding;protein binding;purine nucleotide binding;purine ribonucleoside triphosphate binding;purine ribonucleotide binding;ribonucleotide binding	apoplast;cell junction;cell part;cell wall;cell-cell junction;chloroplast;cytoplasm;cytoplasmic part;cytosol;cytosolic part;cytosolic ribosome;external encapsulating structure;extracellular region;Golgi apparatus;intracellular membrane-bounded organelle;intracellular non-membrane-bounded organelle;intracellular organelle;intracellular organelle part;intracellular part;macromolecular complex;membr…	Antigen processing and presentation;Endocytosis;MAPK signaling pathway;Measles;Protein processing in endoplasmic reticulum;Spliceosome;Toxoplasmosis	22	4	71356.9	99.7,99.7,99.7,99.6,99.7,99.7,99.6,99.7,90.0,99.0,82.0,99.0,71.3,99.7,89.5,99.0,99.7,79.0,53.9,99.7,99.7,98.1	ARFEELNMDLFR | Oxidation [M8],ATAGDTHLGGEDFDNR,DAGVIAGLNVMR,ELESICNPIIAK | Carbamidomethyl [C6],EQVFSTYSDNQPGVLIQVYEGER,FSDSSVQSDMK,IINEPTAAAIAYGLDK,IINEPTAAAIAYGLDKK,LIGDAAK,LSKDEIEK,MVNHFVQEFK,MVNHFVQEFK | Oxidation [M1],NALENYAYNMR,NAVVTVPAYFNDSQR,NTTIPTK,NTTIPTKK,SINPDEAVAYGAAVQGAILSGEGNEK,STVHDVVLVGGSTR,TKDNNLLGK,TTPSYVAFTDSER,VEIIANDQGNR,VQQLLQDFFNGK	sp|Q9LHA8|MD37C_ARATH,sp|P22953|MD37E_ARATH,sp|Q9LKR3|MD37A_ARATH,sp|O65719|HSP7C_ARATH	1555.751142,1674.727809,1214.647996,1385.727336,2657.269924,1229.525168,1658.884712,1786.989026,686.397928,960.5136025,1277.63239,1293.621682,1357.610008,1679.833724,773.431794,901.526802,2559.257049,1425.763083,1001.552774,1472.68137,1227.624712,1435.74828	LSKDEIEK,IINEPTAAAIAYGLDKK,ATAGDTHLGGEDFDNR	http://www.uniprot.org/uniprot/P22953	37.9416
Q9LYJ3	T15N1	289389920	399354784	586842880	238486688	244539344	399989632	56172800	54224584	75662056	95048080	762821568	40112120	Q9LYJ3_ARATH ADP-ribosylation factor A1B OS=Arabidopsis thaliana GN=T15N1_160 PE=3 SV=1	biological regulation;cellular process;cellular response to stimulus;intracellular signal transduction;positive regulation of catalytic activity;positive regulation of molecular function;regulation of biological process;regulation of catalytic activity;regulation of cellular process;regulation of metabolic process;regulation of molecular function;response to stimulus;signal transduction;small GTP…	binding;enzyme activator activity;enzyme regulator activity;GTP binding;guanyl nucleotide binding;guanyl ribonucleotide binding;lipase activator activity;nucleotide binding;phospholipase activator activity;purine nucleotide binding;purine ribonucleoside triphosphate binding;purine ribonucleotide binding;ribonucleotide binding	cell part;cytoplasmic part;Golgi apparatus;intracellular membrane-bounded organelle;intracellular organelle;intracellular part;membrane-bounded organelle;organelle		3	1	21534.5	99.7,50.0,97.3	QDLPNAMNAAEITDK | Oxidation [M7],TTILYK,VNNLNIPF | Deamidated [N3]	tr|Q9LYJ3|Q9LYJ3_ARATH	1645.76462,737.434014,930.48357	VNNLNIPF | Deamidated [N3],TTILYK,QDLPNAMNAAEITDK | Oxidation [M7]	http://www.uniprot.org/uniprot/Q9LYJ3	15.4255
O22791	At2g33410	22547804160	20825980928	19636686848	18688430080	26664093696	23887955968	33430284288	35971301376	30646876160	30387316736	26440927232	28630790144	O22791_ARATH Putative RNA-binding protein OS=Arabidopsis thaliana GN=At2g33410 PE=2 SV=1		binding;nucleic acid binding;nucleotide binding		mRNA surveillance pathway	17	1	41328	99.7,99.3,99.7,99.7,99.7,99.7,99.7,99.6,98.8,99.7,99.7,98.9,99.0,99.7,99.7,99.0,99.0	AYFETYGPVSDAVIMIDQTTQRPR,DANPGIASGGGR,GFGFVAFSDPAVIDR,GFGFVSFDSEDSVDLVLHK,GSGGAGGFPGYGGSGGSGYEGR,IFVGGLPPALTSDEFR,KIFVGGLPPALTSDEFR,NFDSGANVR,NFDSGANVR | Deamidated [N1],SGNMPNNHGGGGYADALDGSGGYGNHQGNNGQAGYGGGYGSGR,SGNMPNNHGGGGYADALDGSGGYGNHQGNNGQAGYGGGYGSGR | Deamidated [N30] Oxidation [M4],SGNMPNNHGGGGYADALDGSGGYGNHQGNNGQAGYGGGYGSGR | Deamidated [Q27],SGTFNASR,SSWGAQAPSGYGNVGYGNAAPWGGSGGPGSAVMGQ…	tr|O22791|O22791_ARATH	2757.34872,1070.51429,1596.7968775,2097.0113515,1889.798306,1717.909742,1846.004883,978.454504,979.438646,4055.656682,4072.615476,4056.65198,838.394986,6281.710184,6297.747828,930.457521,931.44248575	AYFETYGPVSDAVIMIDQTTQRPR,IFVGGLPPALTSDEFR,NFDSGANVR	http://www.uniprot.org/uniprot/O22791	60.6436
Q9STW6	HSP70	204127760	177181344	211446768	269692160	258747808	338543200	75074288	108384392	80690720	101959680	1136601472	87947496	HSP7F_ARATH Heat shock 70 kDa protein 6, chloroplastic OS=Arabidopsis thaliana GN=HSP70-6 PE=1 SV=1	cellular macromolecule metabolic process;cellular metabolic process;cellular process;cellular protein metabolic process;establishment of localization;establishment of localization in cell;establishment of protein localization;establishment of protein localization to chloroplast;establishment of protein localization to organelle;intracellular protein transport;intracellular transport;macromolecule…	adenyl nucleotide binding;adenyl ribonucleotide binding;ATP binding;binding;nucleotide binding;protein binding;purine nucleotide binding;purine ribonucleoside triphosphate binding;purine ribonucleotide binding;ribonucleotide binding	cell part;chloroplast;chloroplast envelope;chloroplast part;chloroplast stroma;cytoplasmic part;envelope;intracellular membrane-bounded organelle;intracellular organelle;intracellular organelle part;intracellular part;membrane-bounded organelle;mitochondrion;nucleus;organelle;organelle envelope;organelle part;plastid;plastid envelope;plastid part;plastid stroma;thylakoid	Antigen processing and presentation;Endocytosis;MAPK signaling pathway;Measles;Protein processing in endoplasmic reticulum;Spliceosome;Toxoplasmosis	2	1	76507.1	99.7,99.7	IPAVQELVR,VVDWLAAEFKK	sp|Q9STW6|HSP7F_ARATH	1023.611354,1304.714541	IPAVQELVR,VVDWLAAEFKK	http://www.uniprot.org/uniprot/Q9STW6	2.78552
P32961	NIT1	420406000000	372615000000	375486000000	448024000000	505541000000	436875000000	670659000000	646590000000	550015000000	559820000000	546325000000	481829000000	NRL1_ARATH Nitrilase 1 OS=Arabidopsis thaliana GN=NIT1 PE=1 SV=2	aromatic compound biosynthetic process;auxin biosynthetic process;auxin metabolic process;biological regulation;biosynthetic process;carboxylic acid biosynthetic process;carboxylic acid metabolic process;cellular aromatic compound metabolic process;cellular biosynthetic process;cellular hormone metabolic process;cellular ketone metabolic process;cellular metabolic process;cellular nitrogen compou…	carbon-oxygen lyase activity;catalytic activity;hydrolase activity;hydrolase activity, acting on carbon-nitrogen (but not peptide) bonds;hydrolase activity, acting on carbon-nitrogen (but not peptide) bonds, in nitriles;hydro-lyase activity;indole-3-acetonitrile nitrilase activity;indole-3-acetonitrile nitrile hydratase activity;lyase activity;nitrilase activity;nitrile hydratase activity	apoplast;cell junction;cell part;cell-cell junction;chloroplast;cytoplasmic part;cytosol;extracellular region;intracellular membrane-bounded organelle;intracellular organelle;intracellular part;membrane;membrane-bounded organelle;organelle;plasma membrane;plasmodesma;plastid	Aminobenzoate degradation;Cyanoamino acid metabolism;Nitrogen metabolism;Styrene degradation;Tryptophan metabolism	33	3	38151.7	86.0,99.7,99.7,99.7,99.7,99.7,99.7,99.7,99.7,99.7,99.7,99.7,99.7,99.7,98.8,99.7,98.7,99.7,99.7,99.0,99.7,50.0,99.0,99.0,99.7,97.0,99.7,99.7,99.7,90.0,50.0,99.7,99.0	AKLYFDSVGHYSRPDVLHLTVNEHPR,CIWGQGDGSTIPVYDTPIGK | Carbamidomethyl [C1],DMSTVQNATPFNGVAPSTTVR,DMSTVQNATPFNGVAPSTTVR | Deamidated [N12],DMSTVQNATPFNGVAPSTTVR | Deamidated [N12] Oxidation [M2],DMSTVQNATPFNGVAPSTTVR | Oxidation [M2],EGYTLYCTVLFFSPQGQFLGK | Carbamidomethyl [C7],FGLAVGVHNEEGR,FGLAVGVHNEEGRDEFR,FGLAVGVHNEEGRDEFRK,GAELVLFPEGFIGGYPR,GIELYCAPTADGSK | Carbamidomethyl [C6],GIELYCAPTADGSKEWQS…	sp|P32962|NRL2_ARATH,sp|P32961|NRL1_ARATH,sp|P46010|NRL3_ARATH	3049.5569235,2163.03485133,2192.059428,2193.04896167,2209.04023633,2208.046649,2454.2003915,1383.695953,1930.93689975,2059.02927767,1820.9521255,1480.6902795,4577.063384,2338.0380315,6695.28354033,1073.5946625,1089.588114,1500.81606617,1516.81294033,908.5349065,1730.92782125,643.366611,945.497673,961.493638,2850.430985,2851.417446,2978.524653,1372.723759,1388.7169625,780.439473333,665.375783333,1…	YHASAIHVPGPEVAR,LYFDSVGHYSRPDVLHLTVNEHPR,LMPTSLER	http://www.uniprot.org/uniprot/P32961	83.526
P93733	PLDBETA1	79271336	68882472	89354136	110924264	216984928	230739984	134601952	127095464	150511104	262284336	223706800	106875656	PLDB1_ARATH Phospholipase D beta 1 OS=Arabidopsis thaliana GN=PLDBETA1 PE=1 SV=4	catabolic process;defense response;defense response to bacterium;defense response to bacterium, incompatible interaction;defense response, incompatible interaction;immune response;immune system process;innate immune response;lipid catabolic process;lipid metabolic process;metabolic process;multi-organism process;primary metabolic process;response to bacterium;response to biotic stimulus;response …	binding;catalytic activity;hydrolase activity;hydrolase activity, acting on ester bonds;lipase activity;lipid binding;NAPE-specific phospholipase D activity;phosphatidylinositol binding;phosphatidylinositol-4,5-bisphosphate binding;phospholipase activity;phospholipase D activity;phospholipid binding;phosphoric diester hydrolase activity;phosphoric ester hydrolase activity;protein binding	cell junction;cell part;cell-cell junction;cytoplasm;intracellular part;membrane;plasmodesma	Endocytosis;Ether lipid metabolism;Fc gamma R-mediated phagocytosis;Glycerophospholipid metabolism;GnRH signaling pathway	3	1	121099	98.5,96.6,99.7	EVGTIYTHHQK,IDRIPDILGVSDTPTVSENDPEAWHVQIFR,IIAFVGGLDLCDGRYDTPQHPLFR | Carbamidomethyl [C11]	sp|P93733|PLDB1_ARATH	1311.659678,3418.69622,2759.3951	IDRIPDILGVSDTPTVSENDPEAWHVQIFR,IIAFVGGLDLCDGRYDTPQHPLFR | Carbamidomethyl [C11],EVGTIYTHHQK	http://www.uniprot.org/uniprot/P93733	6.00185
Q9SUI5	PSAK	1129361408	1169987968	1237298816	669695040	723481152	834588800	867220352	909491712	968087680	710221888	3104588544	633952896	PSAK_ARATH Photosystem I reaction center subunit psaK, chloroplastic OS=Arabidopsis thaliana GN=PSAK PE=2 SV=2	cellular metabolic process;cellular process;metabolic process;photosynthesis	binding;chlorophyll binding;tetrapyrrole binding	cell part;chloroplast;chloroplast part;chloroplast thylakoid;chloroplast thylakoid membrane;cytoplasmic part;integral to membrane;intracellular membrane-bounded organelle;intracellular organelle;intracellular organelle part;intracellular part;intrinsic to membrane;macromolecular complex;membrane;membrane part;membrane-bounded organelle;organelle;organelle part;organelle subcompartment;photosynthe…	Photosynthesis	2	1	13206.3	99.5,99.7	FGLAPSANR,FGLAPSANRK	sp|Q9SUI5|PSAK_ARATH	931.489712,1059.586126	FGLAPSANR,FGLAPSANRK	http://www.uniprot.org/uniprot/Q9SUI5	7.69231
O65449	sks4	33225830400	32133652480	31048665088	25661939712	23042703360	25349222400	43572105216	52327743488	43207200768	39855710208	31333947392	26566006784	O65449_ARATH At4g22010 OS=Arabidopsis thaliana GN=sks4 PE=2 SV=1		binding;catalytic activity;cation binding;copper ion binding;ion binding;metal ion binding;oxidoreductase activity;transition metal ion binding	cell junction;cell part;cell wall;cell-cell junction;external encapsulating structure;membrane;plant-type cell wall;plasmodesma		32	1	60455.1	99.7,99.7,99.7,97.5,99.7,99.7,99.7,99.7,99.7,99.7,99.7,93.3,99.7,99.7,50.0,50.0,90.0,90.0,99.7,99.7,99.7,99.7,99.7,90.0,50.0,99.0,99.7,90.0,99.7,97.1,99.7,99.7	AAGAFGAIR,DQIGSFYYFPSLAFHK,EPFLISWNGVQQR,EPFLISWNGVQQR | Deamidated [N8],GVSGPVPNGPTLDIASSLYQAR,GWGGNTFTVQPGK,IPGVFNLGSIPTSPSGGNGGYLQSSVMAANFR,IPVPFSPPDGDFWLLAGDWYK,ISNVGVATSLNFR,ITYGDIYPLGVK,KGVSGPVPNGPTLDIASSLYQAR,KGVSGPVPNGPTLDIASSLYQAR | Deamidated [N9],KNSWQDGVVGTTCPIPPGK | Carbamidomethyl [C13],KVLTTTSILHYSNSR,LADYFK,LLEAGR,NALMCGR | Carbamidomethyl [C5],NALMCGR | Carbamidomethyl [C5] Oxida…	tr|O65449|O65449_ARATH	832.457798,1918.931404,1572.804492,1573.797088,2198.136378,1347.66242,3194.606607,2419.205586,1376.74557,1337.7255325,2326.223328,2327.223573,2040.016572,1718.9377566,755.386768,657.382584,820.371138,836.366784,1377.740292,1378.731954,1911.920778,3551.910297,1314.676478,813.484408,761.346622,948.504906,1496.840829,901.4794895,1062.500726,1888.893483,1648.851423,1649.830474	TNHYVLR,AAGAFGAIR,ITYGDIYPLGVK	http://www.uniprot.org/uniprot/O65449	60.6285
P51412	RPL21	423175552	466351552	513568160	315051296	413026016	672374464	618601280	626094592	634087808	569081024	1752150912	416893344	RK21_ARATH 50S ribosomal protein L21, chloroplastic OS=Arabidopsis thaliana GN=RPL21 PE=2 SV=1	biosynthetic process;cellular biosynthetic process;cellular component organization;cellular component organization at cellular level;cellular component organization or biogenesis;cellular component organization or biogenesis at cellular level;cellular macromolecule biosynthetic process;cellular macromolecule metabolic process;cellular membrane organization;cellular metabolic process;cellular proc…	binding;nucleic acid binding;RNA binding;rRNA binding;structural constituent of ribosome;structural molecule activity	cell part;chloroplast;chloroplast envelope;chloroplast part;chloroplast stroma;cytoplasmic part;envelope;intracellular membrane-bounded organelle;intracellular non-membrane-bounded organelle;intracellular organelle;intracellular organelle part;intracellular part;macromolecular complex;membrane-bounded organelle;non-membrane-bounded organelle;nucleus;organelle;organelle envelope;organelle part;pla…	Ribosome	3	1	24038.2	99.7,99.0,90.0	LKDANVDDQIVLNK,QYIVFPGR,VLLVGTK	sp|P51412|RK21_ARATH	1583.85703133,978.53139,728.482134	VLLVGTK,QYIVFPGR,LKDANVDDQIVLNK	http://www.uniprot.org/uniprot/P51412	13.1818
O65282	CPN20	14683311	53473980	32271164	13288473	14853570	60013712	1.84514e+06	4377584	3439254	3.55964e+06	300530304	3.13219e+06	CH10C_ARATH 20 kDa chaperonin, chloroplastic OS=Arabidopsis thaliana GN=CPN21 PE=1 SV=2	cellular macromolecule metabolic process;cellular metabolic process;cellular process;cellular protein metabolic process;macromolecule metabolic process;metabolic process;primary metabolic process;protein folding;protein metabolic process;response to abiotic stimulus;response to cadmium ion;response to chemical stimulus;response to cold;response to inorganic substance;response to metal ion;respons…	adenyl nucleotide binding;adenyl ribonucleotide binding;ATP binding;binding;cation binding;copper ion binding;ion binding;metal ion binding;nucleotide binding;protein binding;purine nucleotide binding;purine ribonucleoside triphosphate binding;purine ribonucleotide binding;ribonucleotide binding;transition metal ion binding	apoplast;cell part;chloroplast;chloroplast envelope;chloroplast part;chloroplast stroma;chloroplast thylakoid membrane;cytoplasmic part;envelope;extracellular region;intracellular membrane-bounded organelle;intracellular organelle;intracellular organelle part;intracellular part;membrane;membrane-bounded organelle;mitochondrion;organelle;organelle envelope;organelle part;photosynthetic membrane;pl…		1	1	26801.5	99.7	TLGGILLPSTAQSKPQGGEVVAVGEGR	sp|O65282|CH10C_ARATH	2620.43	TLGGILLPSTAQSKPQGGEVVAVGEGR	http://www.uniprot.org/uniprot/O65282	10.6719
P0DH99	A1	1146002432	1827265152	1168889088	1842961408	1420687232	3772697088	2804873216	3666552576	4324339712	4195970560	66583277568	2207442176	EF1A1_ARATH Elongation factor 1-alpha 1 OS=Arabidopsis thaliana GN=A1 PE=1 SV=1		binding;catalytic activity;GTP binding;GTPase activity;guanyl nucleotide binding;guanyl ribonucleotide binding;hydrolase activity;hydrolase activity, acting on acid anhydrides;hydrolase activity, acting on acid anhydrides, in phosphorus-containing anhydrides;nucleic acid binding;nucleoside-triphosphatase activity;nucleotide binding;purine nucleotide binding;purine ribonucleoside triphosphate bind…	cell junction;cell part;cell-cell junction;cytoplasmic part;intracellular membrane-bounded organelle;intracellular organelle;intracellular part;membrane;membrane-bounded organelle;mitochondrion;organelle;plasma membrane;plasmodesma	RNA transport	24	4	49501.7	99.0,99.7,90.0,99.0,99.7,82.6,99.7,99.7,99.0,99.7,99.7,99.7,99.7,99.7,99.7,93.1,99.7,99.7,99.7,99.7,99.7,99.7,97.5,99.7	ARYDEIIK,EHALLAFTLGVK,EVSSYLK,EVSSYLKK,FHINIVVIGHVDSGK,GAANFTSQVIIMNHPGQIGNGYAPVLDCHTSHIAVK | Carbamidomethyl [C28],GYVASNSKDDPAK,IGGIGTVPVGR,LPLQDVYK,MTPTKPMVVETFSEYPPLGR,MTPTKPMVVETFSEYPPLGR | Oxidation [M1 M7],MTPTKPMVVETFSEYPPLGR | Oxidation [M1],MTPTKPMVVETFSEYPPLGR | Oxidation [M7],NMITGTSQADCAVLIIDSTTGGFEAGISK | Carbamidomethyl [C11],RGYVASNSKDDPAK,STNLDWYK,STTTGHLIYK,VETGMIKPGMVVTFAPTGLTT…	sp|Q8GTY0|EF1A4_ARATH,sp|Q8W4H7|EF1A2_ARATH,sp|Q0WL56|EF1A3_ARATH,sp|P0DH99|EF1A1_ARATH	1006.547067,1297.744783,824.430296,952.525356,1633.9009615,3816.885025,1350.645418,1024.606506,974.546264,2279.14516,2311.1228485,2295.1259075,2295.134079,2956.440537,1506.74579167,1025.48566,1119.596357,2505.332019,2521.327872,2537.3242315,2521.324266,1585.830801,1713.928964,1450.6687035	IGGIGTVPVGR,LPLQDVYK,STTTGHLIYK	http://www.uniprot.org/uniprot/P0DH99	47.8842
F4ICZ4	At1g52510	22197020	14818822	67467168	3.33152e+06	5118929	39405256	3.14521e+06	3.29278e+06	3.14521e+06	4.05089e+06	454421440	1.68148e+06	F4ICZ4_ARATH Putative hydrolase OS=Arabidopsis thaliana GN=At1g52510 PE=4 SV=1		catalytic activity;hydrolase activity			2	2	32140.3	99.7,99.0	IPLFGEFTCQNAILAER | Carbamidomethyl [C9],LLEVLEVK	tr|F4ICZ4|F4ICZ4_ARATH,tr|Q8VZ57|Q8VZ57_ARATH	1978.000143,941.582558	IPLFGEFTCQNAILAER | Carbamidomethyl [C9],LLEVLEVK	http://www.uniprot.org/uniprot/F4ICZ4	8.68056
Q9LER7	PSRP5	182508624	201530144	170866128	118962104	182241328	144267296	287293792	364586560	266333968	152948512	553656704	136552848	PSRP5_ARATH 50S ribosomal protein 5, chloroplastic OS=Arabidopsis thaliana GN=PSRP5 PE=1 SV=1	biosynthetic process;cellular biosynthetic process;cellular component organization;cellular component organization at cellular level;cellular component organization or biogenesis;cellular component organization or biogenesis at cellular level;cellular macromolecule biosynthetic process;cellular macromolecule metabolic process;cellular metabolic process;cellular process;cellular protein metabolic …		cell part;chloroplast;chloroplast envelope;chloroplast part;chloroplast thylakoid membrane;cytoplasmic part;envelope;intracellular membrane-bounded organelle;intracellular non-membrane-bounded organelle;intracellular organelle;intracellular organelle part;intracellular part;macromolecular complex;membrane;membrane-bounded organelle;non-membrane-bounded organelle;organelle;organelle envelope;organ…		2	1	16361.2	50.0,99.7	LLLELR,TVVAAVPVDKLPLESK	sp|Q9LER7|PSRP5_ARATH	755.492696,1664.976986	TVVAAVPVDKLPLESK,LLLELR	http://www.uniprot.org/uniprot/Q9LER7	14.8649
Q38882	PLDALPHA1	1916872320	1697524224	1202803072	1171998592	714778240	4190383104	3390299136	3962027520	2905149952	3196855040	21012879360	2044015232	PLDA1_ARATH Phospholipase D alpha 1 OS=Arabidopsis thaliana GN=PLDALPHA1 PE=1 SV=2	abscisic acid mediated signaling pathway;alcohol metabolic process;amine metabolic process;biological regulation;carboxylic acid metabolic process;catabolic process;cellular amine metabolic process;cellular biogenic amine metabolic process;cellular ketone metabolic process;cellular lipid metabolic process;cellular metabolic process;cellular nitrogen compound metabolic process;cellular process;cel…	binding;calcium ion binding;catalytic activity;cation binding;hydrolase activity;hydrolase activity, acting on ester bonds;ion binding;lipase activity;lipid binding;metal ion binding;NAPE-specific phospholipase D activity;phosphatidylinositol binding;phosphatidylinositol-4,5-bisphosphate binding;phospholipase activity;phospholipase D activity;phospholipid binding;phosphoric diester hydrolase acti…	cell junction;cell part;cell-cell junction;chloroplast;clathrin-coated vesicle;coated vesicle;cytoplasmic membrane-bounded vesicle;cytoplasmic part;cytoplasmic vesicle;cytosol;intracellular membrane-bounded organelle;intracellular organelle;intracellular part;membrane;membrane-bounded organelle;membrane-bounded vesicle;mitochondrion;nucleus;organelle;plasma membrane;plasmodesma;plastid;vacuole;ve…	Endocytosis;Ether lipid metabolism;Fc gamma R-mediated phagocytosis;Glycerophospholipid metabolism;GnRH signaling pathway	5	1	91846.9	96.1,99.7,99.7,50.0,96.9	AQGLEEDPR,IVVVDSEMPSR | Oxidation [M8],KDGEYEPAEKPDPDTDYMR,QGFLGK,SIDGGAAAGFPESPEAAAEAGLVSGKDNIIDR	sp|Q38882|PLDA1_ARATH	1013.48037,1246.628946,2254.978335,648.3616185,3084.485955	QGFLGK,SIDGGAAAGFPESPEAAAEAGLVSGKDNIIDR,AQGLEEDPR	http://www.uniprot.org/uniprot/Q38882	9.50617
Q42112	RPP0B	20365000	39457220	32024384	50456844	34109568	19122924	72972640	143237792	94496680	267712768	6976613888	32047944	RLA02_ARATH 60S acidic ribosomal protein P0-2 OS=Arabidopsis thaliana GN=RPP0B PE=1 SV=2	biosynthetic process;cellular biosynthetic process;cellular component biogenesis;cellular component biogenesis at cellular level;cellular component organization or biogenesis;cellular component organization or biogenesis at cellular level;cellular macromolecule biosynthetic process;cellular macromolecule metabolic process;cellular metabolic process;cellular process;macromolecule biosynthetic proc…	binding;cation binding;copper ion binding;ion binding;metal ion binding;structural constituent of ribosome;structural molecule activity;transition metal ion binding	apoplast;cell junction;cell part;cell-cell junction;chloroplast;cytoplasmic part;cytosol;cytosolic part;cytosolic ribosome;extracellular region;intracellular membrane-bounded organelle;intracellular non-membrane-bounded organelle;intracellular organelle;intracellular organelle part;intracellular part;macromolecular complex;membrane;membrane-bounded organelle;non-membrane-bounded organelle;nuclear…	Ribosome	5	2	34132.6	99.0,99.7,99.7,98.5,97.0	EYLKDPSK,GDLKEVSEEVAK,GTVEIITPVELIK,VGSSEAALLAK,VKEYLKDPSK	sp|Q42112|RLA02_ARATH,tr|A8MQR4|A8MQR4_ARATH	978.50665,1302.669478,1410.838214,1044.581204,1205.667464	VGSSEAALLAK,GTVEIITPVELIK,VKEYLKDPSK	http://www.uniprot.org/uniprot/Q42112	14.375
P42794	RPL11B	128170288	146719744	157017840	127904888	115251208	187929248	247299312	291622464	201683920	144354608	1265549952	146812496	RL112_ARATH 60S ribosomal protein L11-2 OS=Arabidopsis thaliana GN=RPL11B PE=2 SV=2	biosynthetic process;cellular biosynthetic process;cellular macromolecule biosynthetic process;cellular macromolecule metabolic process;cellular metabolic process;cellular process;cellular protein metabolic process;macromolecule biosynthetic process;macromolecule metabolic process;metabolic process;primary metabolic process;protein metabolic process;translation	binding;nucleic acid binding;RNA binding;rRNA binding;structural constituent of ribosome;structural molecule activity	cell part;cytoplasmic part;cytosolic large ribosomal subunit;cytosolic part;cytosolic ribosome;intracellular membrane-bounded organelle;intracellular non-membrane-bounded organelle;intracellular organelle;intracellular organelle part;intracellular part;large ribosomal subunit;macromolecular complex;membrane;membrane-bounded organelle;non-membrane-bounded organelle;organelle;organelle part;ribonuc…		3	2	20860.9	50.0,99.7,98.1	EYELLR,VLEQLSGQTPVFSK,YEGVILNK	sp|P42794|RL112_ARATH,sp|P42795|RL111_ARATH	821.43007,1531.82779,934.514832	EYELLR,YEGVILNK,VLEQLSGQTPVFSK	http://www.uniprot.org/uniprot/P42794	15.3846
Q93Y22	At5g05010	7.51427e+06	8.17003e+06	8264856	4.68519e+06	11648716	7.18391e+06	11786132	16491347	11515708	19042480	586879104	9763982	COPD_ARATH Coatomer subunit delta OS=Arabidopsis thaliana GN=At5g05010 PE=1 SV=2	cellular process;establishment of localization;establishment of localization in cell;establishment of protein localization;Golgi vesicle transport;intracellular protein transport;intracellular transport;protein transport;retrograde vesicle-mediated transport, Golgi to ER;transport;vesicle-mediated transport		AP-type membrane coat adaptor complex;cell junction;cell part;cell-cell junction;clathrin adaptor complex;COPI vesicle coat;cytoplasmic part;cytoplasmic vesicle part;cytosol;Golgi apparatus part;intracellular organelle part;intracellular part;macromolecular complex;membrane;membrane coat;membrane part;organelle part;plasmodesma;protein complex;vesicle coat		4	1	57718.2	99.7,96.5,99.7,99.7	DMFNNENILGLK | Oxidation [M2],ESVTVAQVK,LVPEYSMSLDEEGISR | Oxidation [M7],NKPGGFSSMGSMGSGR | Oxidation [M9 M12]	sp|Q93Y22|COPD_ARATH	1422.68457,959.5258,1839.860268,1587.681804	NKPGGFSSMGSMGSGR | Oxidation [M9 M12],LVPEYSMSLDEEGISR | Oxidation [M7],DMFNNENILGLK | Oxidation [M2]	http://www.uniprot.org/uniprot/Q93Y22	10.0569
Q9LIS3	GAE6	635349696	594504256	679365632	223568112	256401536	465503552	970767680	1097200000	803773952	303963680	376367520	209081280	GAE6_ARATH UDP-glucuronate 4-epimerase 6 OS=Arabidopsis thaliana GN=GAE6 PE=1 SV=1	carbohydrate metabolic process;cellular metabolic process;cellular process;metabolic process;primary metabolic process	binding;catalytic activity;coenzyme binding;cofactor binding;isomerase activity;protein binding;racemase and epimerase activity;racemase and epimerase activity, acting on carbohydrates and derivatives;UDP-glucuronate 4-epimerase activity	cell part;cytoplasmic part;endosome;Golgi apparatus;Golgi apparatus part;Golgi cisterna membrane;Golgi membrane;integral to membrane;intracellular membrane-bounded organelle;intracellular organelle;intracellular organelle part;intracellular part;intrinsic to membrane;membrane;membrane part;membrane-bounded organelle;organelle;organelle membrane;organelle part;trans-Golgi network	Amino sugar and nucleotide sugar metabolism;Starch and sucrose metabolism	6	1	50569	96.4,99.7,97.4,99.7,99.7,99.7	DFTYIDDIVK,LVSILEGLLGTK,PLSATADTSK,TQDNQEVAR,VYNLGNTSPVPVGR,WYVGYYGIQPR	sp|Q9LIS3|GAE6_ARATH	1227.608182,1241.765082,989.509888,1059.496752,1471.78346,1400.692972	VYNLGNTSPVPVGR,PLSATADTSK,DFTYIDDIVK	http://www.uniprot.org/uniprot/Q9LIS3	14.3478
Q9LKR3	MED37A	584118976	506065568	455838080	311811360	345953280	431902464	253023680	351086048	333128576	283547680	851398528	326739136	MD37A_ARATH Mediator of RNA polymerase II transcription subunit 37a OS=Arabidopsis thaliana GN=MED37A PE=1 SV=1	biological regulation;biosynthetic process;catabolic process;cellular biosynthetic process;cellular catabolic process;cellular component organization;cellular component organization at cellular level;cellular component organization or biogenesis;cellular component organization or biogenesis at cellular level;cellular macromolecule biosynthetic process;cellular macromolecule catabolic process;cell…	adenyl nucleotide binding;adenyl ribonucleotide binding;ATP binding;binding;nucleotide binding;purine nucleotide binding;purine ribonucleoside triphosphate binding;purine ribonucleotide binding;ribonucleotide binding	cell junction;cell part;cell wall;cell-cell junction;chloroplast;cytoplasmic part;cytosol;endoplasmic reticulum;endoplasmic reticulum lumen;endoplasmic reticulum part;external encapsulating structure;Golgi apparatus;intracellular membrane-bounded organelle;intracellular organelle;intracellular organelle lumen;intracellular organelle part;intracellular part;macromolecular complex;mediator complex;…	Prion diseases;Protein export;Protein processing in endoplasmic reticulum	4	1	73628.4	99.7,90.0,99.0,99.2	ARFEELNNDLFR,ITITNEK,LSQEEIDR,NQAAVNPER	sp|Q9LKR3|MD37A_ARATH	1522.759218,817.457572,988.48562,997.496956	NQAAVNPER,LSQEEIDR,ITITNEK	http://www.uniprot.org/uniprot/Q9LKR3	5.38117
Q9LMQ2	F7H2	881491392	728029440	736155264	590671424	735938432	929756800	456330112	416663136	586126464	740401344	6395620864	456571680	Q9LMQ2_ARATH Chlorophyll A-B binding protein OS=Arabidopsis thaliana GN=F7H2.16 PE=1 SV=1	cellular macromolecule metabolic process;cellular metabolic process;cellular process;cellular protein metabolic process;generation of precursor metabolites and energy;macromolecule metabolic process;macromolecule modification;metabolic process;nonphotochemical quenching;photosynthesis;photosynthesis, light harvesting;primary metabolic process;protein metabolic process;protein modification process…	binding;chlorophyll binding;tetrapyrrole binding	cell part;chloroplast;chloroplast envelope;chloroplast part;chloroplast thylakoid;chloroplast thylakoid membrane;cytoplasmic part;envelope;integral to membrane;intracellular membrane-bounded organelle;intracellular organelle;intracellular organelle part;intracellular part;intrinsic to membrane;macromolecular complex;membrane;membrane part;membrane-bounded organelle;organelle;organelle envelope;or…	Photosynthesis - antenna proteins	7	1	27522.1	98.2,50.0,99.7,99.0,99.7,99.7,85.7	DGVYEPDFEK,DPAFLK,FFDPLGLAGK,KSWIPAVK,NRDGVYEPDFEK,NRDGVYEPDFEKLER,SWIPAVK	tr|Q9LMQ2|Q9LMQ2_ARATH	1197.52499,689.376832,1063.575346,927.557514,1467.6688415,1865.900044,799.462294	FFDPLGLAGK,DGVYEPDFEK,KSWIPAVK	http://www.uniprot.org/uniprot/Q9LMQ2	15.1163
P21238	CPN60A1	7253289984	6844556800	7449982464	9220986880	8520945664	11838413824	633568768	354118784	2256076288	473123424	5216166912	3453584384	CPNA1_ARATH Chaperonin 60 subunit alpha 1, chloroplastic OS=Arabidopsis thaliana GN=CPN60A1 PE=1 SV=2	cellular component organization;cellular component organization at cellular level;cellular component organization or biogenesis;cellular component organization or biogenesis at cellular level;cellular macromolecule metabolic process;cellular metabolic process;cellular process;cellular protein metabolic process;chloroplast organization;macromolecule metabolic process;metabolic process;organelle or…	adenyl nucleotide binding;adenyl ribonucleotide binding;ATP binding;binding;nucleotide binding;purine nucleotide binding;purine ribonucleoside triphosphate binding;purine ribonucleotide binding;ribonucleotide binding	apoplast;cell part;chloroplast;chloroplast envelope;chloroplast part;chloroplast stroma;cytoplasmic part;cytosolic part;cytosolic ribosome;envelope;extracellular region;intracellular membrane-bounded organelle;intracellular non-membrane-bounded organelle;intracellular organelle;intracellular organelle part;intracellular part;macromolecular complex;membrane;membrane-bounded organelle;mitochondrion…		23	1	62071.3	99.7,99.7,99.7,99.5,99.7,99.7,98.9,99.7,99.7,99.7,99.7,99.7,99.7,99.7,99.7,99.0,99.7,91.2,99.7,99.7,99.7,99.7,99.7	AALQAGIDK,AIELPNAMENAGAALIR,AIELPNAMENAGAALIR | Oxidation [M8],ALLSPAALIAQNAGVEGEVVVEK,APLLIIAEDVTGEALATLVVNK,CALQNAASVAGMVLTTQAIVVDKPKPK | Carbamidomethyl [C1],DIIPILEK,DSTTLIADAASKDELQAR,EIAFDQHSR,ELFETDSVYDSEK,GVLNVVAVK,GYISPQFVTNPEK,HGLLSVTSGANPVSLK,ITAIKDIIPILEK,LADCVGLTLGPR | Carbamidomethyl [C4],LGADIVQK,LLAEFENAR,NATFAAIEEGIVPGGGAALVHLSTVIPAIK,NVVLDEFGSPK,TNDSAGDGTTTASILAR,TVQGLIEELQKK,VG…	sp|P21238|CPNA1_ARATH	885.494976,1752.9286165,1768.903659,2277.273448,2249.305077,2809.5283415,939.567306,1903.953051,1101.525578,1560.67811,897.568196,1478.743228,1578.8767895,1465.9166805,1270.668036,842.488336,1061.554296,2915.63286,1203.616418,1649.789088,1384.795047,1289.612106,1417.708704	LLAEFENAR,ELFETDSVYDSEK,DSTTLIADAASKDELQAR	http://www.uniprot.org/uniprot/P21238	51.3652
Q9LZS3	SBE2	560435584	758329536	770226240	1110922752	1580497024	1416189952	1225299968	1680496640	1100304256	3419376896	1855601792	1770625280	GLGB2_ARATH 1,4-alpha-glucan-branching enzyme 2-2, chloroplastic/amyloplastic OS=Arabidopsis thaliana GN=SBE2.2 PE=2 SV=1	amylopectin biosynthetic process;biological regulation;biosynthetic process;carbohydrate biosynthetic process;carbohydrate homeostasis;carbohydrate metabolic process;cellular biosynthetic process;cellular carbohydrate biosynthetic process;cellular carbohydrate metabolic process;cellular chemical homeostasis;cellular glucan metabolic process;cellular glucose homeostasis;cellular homeostasis;cellul…	1,4-alpha-glucan branching enzyme activity;binding;catalytic activity;cation binding;hydrolase activity;hydrolase activity, acting on glycosyl bonds;hydrolase activity, hydrolyzing O-glycosyl compounds;ion binding;transferase activity;transferase activity, transferring glycosyl groups;transferase activity, transferring hexosyl groups	amyloplast;cell part;chloroplast;chloroplast part;chloroplast stroma;cytoplasmic part;intracellular membrane-bounded organelle;intracellular organelle;intracellular organelle part;intracellular part;membrane-bounded organelle;organelle;organelle part;plastid;plastid part;plastid stroma	Starch and sucrose metabolism	18	1	92590.3	99.7,99.7,99.7,74.8,99.0,99.7,97.5,99.5,99.0,97.7,99.7,99.7,99.7,99.7,99.7,99.7,99.7,50.0	AASLIGDFNNWNSNADIMTR,CISYAESHDQALVGDK | Carbamidomethyl [C1],FDLGDADYLR,FSVQAPGEIPFNGIYYDPPEEEK,FSVQAPGEIPFNGIYYDPPEEEKYVFK,IVPPPGDGKK,IYEAHVGMSSTEPMVNTYANFR,IYEIDPMLR,LHMAIADK,LSDGSVIPGNNFSYDK,NTLDGLNMFDGTDAHYFHSGPR,RFDLGDADYLR,TAVVYALANHD,TEDQTMNVVK,TEDQTMNVVK | Oxidation [M6],TYNNHLDYR,VLVPDNLDDDPR,WIEMLK	sp|Q9LZS3|GLGB2_ARATH	2209.0302895,1791.811272,1183.554274,2625.236781,3162.532872,1006.585077,2516.156322,1148.591326,897.475137,1711.80704,2464.092932,1339.655424,1172.584232,1163.556266,1179.551878,1194.545522,1366.677196,818.4373	TEDQTMNVVK,VLVPDNLDDDPR,IVPPPGDGKK	http://www.uniprot.org/uniprot/Q9LZS3	25.9627
P51418	RPL18AB	196023536	186357632	142011008	129039568	122082312	126844624	252614432	286960480	255713360	113307736	506810528	186450656	R18A2_ARATH 60S ribosomal protein L18a-2 OS=Arabidopsis thaliana GN=RPL18AB PE=2 SV=2	biosynthetic process;cellular biosynthetic process;cellular macromolecule biosynthetic process;cellular macromolecule metabolic process;cellular metabolic process;cellular process;cellular protein metabolic process;macromolecule biosynthetic process;macromolecule metabolic process;metabolic process;primary metabolic process;protein metabolic process;translation	structural constituent of ribosome;structural molecule activity	cell part;cytoplasmic part;cytosol;cytosolic large ribosomal subunit;cytosolic part;cytosolic ribosome;intracellular non-membrane-bounded organelle;intracellular organelle;intracellular organelle part;intracellular part;large ribosomal subunit;macromolecular complex;membrane;non-membrane-bounded organelle;organelle;organelle membrane;organelle part;plasma membrane;ribonucleoprotein complex;riboso…	Ribosome	3	1	21306.9	99.7,50.0,99.0	FHQYQVVGR,FWYFLR,IKFPLVFR	sp|P51418|R18A2_ARATH	1132.5794255,930.479454,1018.637778	FHQYQVVGR,IKFPLVFR,FWYFLR	http://www.uniprot.org/uniprot/P51418	12.9213
Q9FKI4	MXE10	197541	892237	183079	851379	588906	1	2144043	2267578	3.60798e+06	1	220009088	1.77007e+06	Q9FKI4_ARATH Peptide alpha-N-acetyltransferase OS=Arabidopsis thaliana GN=MXE10.5 PE=2 SV=1		acetyltransferase activity;catalytic activity;N-acetyltransferase activity;N-acyltransferase activity;transferase activity;transferase activity, transferring acyl groups;transferase activity, transferring acyl groups other than amino-acyl groups			1	1	21714.5	99.7	VVETAQAVDGK	tr|Q9FKI4|Q9FKI4_ARATH	1115.59	VVETAQAVDGK	http://www.uniprot.org/uniprot/Q9FKI4	5.72917
O23547	EXLB1	100142016	117755568	130094648	169850704	172898432	190386048	219192624	155193328	210323952	129578392	176919248	225086176	EXLB1_ARATH Expansin-like B1 OS=Arabidopsis thaliana GN=EXLB1 PE=2 SV=2	reproduction;sexual reproduction		extracellular region		2	1	27933.4	99.7,99.7	DINNGEVSGVSWR,MARPGTENQLYSFGVVNVEYQR	sp|O23547|EXLB1_ARATH	1431.68053,2557.240365	DINNGEVSGVSWR,MARPGTENQLYSFGVVNVEYQR	http://www.uniprot.org/uniprot/O23547	14
F4JV21	At4g26650	392712224	604025152	324405216	538718528	521468544	593944640	891745600	865298368	828802816	1334022144	503641824	807754880	F4JV21_ARATH RNA recognition motif-containing protein OS=Arabidopsis thaliana GN=At4g26650 PE=4 SV=1		binding;nucleic acid binding;nucleotide binding		mRNA surveillance pathway	7	2	49056	98.2,99.2,99.7,99.7,94.0,60.6,99.7	ELSSTTPNR,GDSAYNPSNR,IFVGGLPSSITEAEFK,IPGNQYFNSASPNR,MESASDLGK,SDSSGPGWNLGVSVGNNR,SPLIGYGNNYGVVPNR	tr|Q8W569|Q8W569_ARATH,tr|F4JV21|F4JV21_ARATH	1003.4965,1079.466578,1693.902638,1563.748128,936.423362,1801.842978,1718.876412	ELSSTTPNR,SPLIGYGNNYGVVPNR,SDSSGPGWNLGVSVGNNR	http://www.uniprot.org/uniprot/F4JV21	20.354
P56804	rps14	186484016	160914912	212851376	83402040	73568720	105495432	142514720	125769928	129069816	86428312	180107440	44577104	RR14_ARATH 30S ribosomal protein S14, chloroplastic OS=Arabidopsis thaliana GN=rps14 PE=2 SV=2	biosynthetic process;cellular biosynthetic process;cellular macromolecule biosynthetic process;cellular macromolecule metabolic process;cellular metabolic process;cellular process;cellular protein metabolic process;macromolecule biosynthetic process;macromolecule metabolic process;metabolic process;primary metabolic process;protein metabolic process;translation	binding;nucleic acid binding;RNA binding;rRNA binding;structural constituent of ribosome;structural molecule activity	cell part;chloroplast;cytoplasmic part;intracellular membrane-bounded organelle;intracellular non-membrane-bounded organelle;intracellular organelle;intracellular part;macromolecular complex;membrane-bounded organelle;non-membrane-bounded organelle;organelle;plastid;ribonucleoprotein complex;ribosome		1	1	11784.8	99.7	DFGLSGHILR	sp|P56804|RR14_ARATH	1113.6	DFGLSGHILR	http://www.uniprot.org/uniprot/P56804	10
P25864	RPL9	40548160	63512848	55444016	32340288	26743028	69177528	88271728	82360904	90788816	150047168	1178333184	30635076	RK9_ARATH 50S ribosomal protein L9, chloroplastic OS=Arabidopsis thaliana GN=RPL9 PE=2 SV=1	biosynthetic process;cellular biosynthetic process;cellular macromolecule biosynthetic process;cellular macromolecule metabolic process;cellular metabolic process;cellular process;cellular protein metabolic process;macromolecule biosynthetic process;macromolecule metabolic process;metabolic process;primary metabolic process;protein metabolic process;translation	binding;nucleic acid binding;RNA binding;rRNA binding;structural constituent of ribosome;structural molecule activity	cell part;chloroplast;chloroplast envelope;chloroplast part;chloroplast stroma;cytoplasmic part;envelope;intracellular membrane-bounded organelle;intracellular organelle;intracellular organelle part;intracellular part;large ribosomal subunit;macromolecular complex;membrane-bounded organelle;organellar large ribosomal subunit;organelle;organelle envelope;organelle part;plastid;plastid envelope;pla…	Ribosome	3	1	22133.5	99.0,79.3,99.7	LVSLPEIR,NFLLPTGK,VILKEDVTDLGK	sp|P25864|RK9_ARATH	925.562828,888.510084,1328.759487	LVSLPEIR,NFLLPTGK,VILKEDVTDLGK	http://www.uniprot.org/uniprot/P25864	14.2132
P27521	LHCA4	520651488	507978400	400622624	469784608	588236416	695813568	313238400	322332768	363663776	507256160	5281517568	383630816	CA4_ARATH Chlorophyll a-b binding protein 4, chloroplastic OS=Arabidopsis thaliana GN=LHCA4 PE=1 SV=1	cellular macromolecule metabolic process;cellular metabolic process;cellular process;cellular protein metabolic process;generation of precursor metabolites and energy;macromolecule metabolic process;macromolecule modification;metabolic process;photosynthesis, light harvesting;primary metabolic process;protein metabolic process;protein modification process;protein-chromophore linkage;response to a…	binding;cation binding;chlorophyll binding;ion binding;metal ion binding;tetrapyrrole binding	cell part;chloroplast;chloroplast envelope;chloroplast part;chloroplast thylakoid;chloroplast thylakoid membrane;cytoplasmic part;envelope;integral to membrane;intracellular membrane-bounded organelle;intracellular organelle;intracellular organelle part;intracellular part;intrinsic to membrane;macromolecular complex;membrane;membrane part;membrane-bounded organelle;organelle;organelle envelope;or…	Photosynthesis - antenna proteins	4	1	27733.2	99.7,99.7,50.0,99.7	IGIINVPEWYDAGK,NPGSVNQDPIFK,QYSLPK,WQDIKNPGSVNQDPIFK	sp|P27521|CA4_ARATH	1573.822668,1314.657208,734.398572,1985.000826	QYSLPK,NPGSVNQDPIFK,WQDIKNPGSVNQDPIFK	http://www.uniprot.org/uniprot/P27521	14.741
Q940Q1	At1g04680	438156416	278813088	428965824	77283360	72760440	113206832	605299072	677455872	770958464	179677056	335507488	78985496	PLY1_ARATH Probable pectate lyase 1 OS=Arabidopsis thaliana GN=At1g04680 PE=2 SV=2	carbohydrate catabolic process;carbohydrate metabolic process;catabolic process;cellular carbohydrate catabolic process;cellular carbohydrate metabolic process;cellular macromolecule metabolic process;cellular metabolic process;cellular polysaccharide catabolic process;cellular polysaccharide metabolic process;cellular process;macromolecule catabolic process;macromolecule metabolic process;metabo…	binding;carbon-oxygen lyase activity;carbon-oxygen lyase activity, acting on polysaccharides;catalytic activity;cation binding;ion binding;lyase activity;metal ion binding;pectate lyase activity	cell part;membrane	Pentose and glucuronate interconversions	6	1	47770.3	80.3,93.7,96.4,99.7,99.7,90.7	CDPNWHK | Carbamidomethyl [C1],FYVVTDPR,LADCGIGFGR | Carbamidomethyl [C4],QELIVNSFK,SSETHFGWR,VDTPASHWK	sp|Q940Q1|PLY1_ARATH	955.400613,995.509054,1064.515062,1076.590888,1105.4971445,1039.512843	LADCGIGFGR | Carbamidomethyl [C4],SSETHFGWR,FYVVTDPR	http://www.uniprot.org/uniprot/Q940Q1	12.065
F4JDC2	ECT2	1866476416	2348969728	1302099072	1705057152	1611291904	2291332352	6071673344	7393479168	3317740032	4363864064	3310595840	3139697664	F4JDC2_ARATH CIPK1 interacting protein ECT2 OS=Arabidopsis thaliana GN=ECT2 PE=1 SV=1					19	5	72196.2	99.7,91.5,99.7,99.7,99.7,99.7,53.6,99.7,99.7,99.0,99.7,99.7,99.1,99.7,99.7,99.7,95.3,99.7,99.7	ASEIPEPNKK,DVPNSLLK,ESPAAVQTSSDVK,GNSYYYGNENNVDGLNELNR,GSNGSAPVKPTNQATLNTSSNLYGMGAPGGGLAAGYQDPR,GSNGSAPVKPTNQATLNTSSNLYGMGAPGGGLAAGYQDPR | Deamidated [N3],GSNGSAPVKPTNQATLNTSSNLYGMGAPGGGLAAGYQDPR | Oxidation [M25],HITLENNENKPVTNSR,LAAAYQEAQQK,LSLDSPAK,SALGYGSSGYDSR,SNSHYTSVHQPSSVTGYGTAQGYYNR,SYSEDDVHK,TAVYQYGGVDVHGQVPSYDR,TCILDDFSFYEVR | Carbamidomethyl [C2],TLPADSNNVASAAGITK,WTGSFPLK,YAYEGYYAPVP…	tr|F4I0C1|F4I0C1_ARATH,tr|F4JDC2|F4JDC2_ARATH,tr|F4JDC3|F4JDC3_ARATH,tr|Q94A30|Q94A30_ARATH,tr|Q9LJE5|Q9LJE5_ARATH	1111.5899055,884.499048,1317.64483,2304.011241,3875.859273,3876.844377,3891.860142,1864.94388867,1219.62214,829.456446,1318.58072,2860.28793,1078.461108,2210.040681,1663.761474,1628.842974,934.494142,2001.897521,1972.958486	TLPADSNNVASAAGITK,HITLENNENKPVTNSR,YAYEGYYAPVPWHDGSK	http://www.uniprot.org/uniprot/F4JDC2	40.3614
Q8VYL1	At5g35170	20874368	23574400	25866048	25639876	23606648	26642828	29639644	39391972	41420408	26298932	608956416	29754612	KAD5_ARATH Adenylate kinase 5, chloroplastic OS=Arabidopsis thaliana GN=At5g35170 PE=1 SV=1		adenyl nucleotide binding;adenyl ribonucleotide binding;adenylate kinase activity;ATP binding;binding;catalytic activity;kinase activity;nucleobase-containing compound kinase activity;nucleotide binding;nucleotide kinase activity;phosphotransferase activity, phosphate group as acceptor;purine nucleotide binding;purine ribonucleoside triphosphate binding;purine ribonucleotide binding;ribonucleotid…	cell part;chloroplast;chloroplast envelope;chloroplast part;chloroplast thylakoid;chloroplast thylakoid membrane;cytoplasmic part;envelope;intracellular membrane-bounded organelle;intracellular organelle;intracellular organelle part;intracellular part;membrane;membrane-bounded organelle;organelle;organelle envelope;organelle part;organelle subcompartment;photosynthetic membrane;plastid;plastid en…	Purine metabolism	4	2	65737.6	99.7,99.7,95.2,81.8	AEVSSGTDIGKR,FGLVHISTGDLLR,LNNIPHSR,VMISGAPASGK	tr|F4JYC0|F4JYC0_ARATH,sp|Q8VYL1|KAD5_ARATH	1218.623642,1426.797501,949.510092,1016.528702	VMISGAPASGK,LNNIPHSR,FGLVHISTGDLLR	http://www.uniprot.org/uniprot/Q8VYL1	7.48299
F4JFN7	At3g07810	363488576	383361184	285700448	372450560	405505344	473578208	740068992	1330258048	607092480	918615296	855616896	613384896	F4JFN7_ARATH RNA recognition motif-containing protein OS=Arabidopsis thaliana GN=At3g07810 PE=1 SV=1		binding;nucleic acid binding;nucleotide binding		mRNA surveillance pathway	9	4	52055	99.0,96.5,96.9,99.2,97.5,99.3,99.7,99.0,99.7	DDQNMVNR,FSPVGAGR,GFGFITYDSEEAVEK,IFVGGLPSSVTESDFK,KIFVGGLPSSVTESDFK,LFIGGISWDTNEER,SNSSSIQGSPGGPGR,TFHELNGK,VNNLLNGYAQGFNPAAVGGYGLR	tr|Q8W569|Q8W569_ARATH,tr|F4JFN7|F4JFN7_ARATH,tr|F4JV21|F4JV21_ARATH,tr|Q8W555|Q8W555_ARATH	990.42257,789.416594,1690.781952,1681.869984,1809.961488,1635.791394,1386.65131,944.4737985,2364.185502	TFHELNGK,IFVGGLPSSVTESDFK,DDQNMVNR	http://www.uniprot.org/uniprot/F4JFN7	21.8182
P92959	RPL24	240722880	308615648	350953312	273816000	241393664	267961056	421862944	484423776	448407392	554583744	932328512	236923184	RK24_ARATH 50S ribosomal protein L24, chloroplastic OS=Arabidopsis thaliana GN=RPL24 PE=2 SV=2	biosynthetic process;cellular biosynthetic process;cellular component organization;cellular component organization at cellular level;cellular component organization or biogenesis;cellular component organization or biogenesis at cellular level;cellular macromolecule biosynthetic process;cellular macromolecule metabolic process;cellular metabolic process;cellular process;cellular protein metabolic …	binding;nucleic acid binding;RNA binding;rRNA binding;structural constituent of ribosome;structural molecule activity	cell part;chloroplast;chloroplast envelope;chloroplast part;chloroplast stroma;cytoplasmic part;envelope;intracellular membrane-bounded organelle;intracellular non-membrane-bounded organelle;intracellular organelle;intracellular organelle part;intracellular part;macromolecular complex;membrane-bounded organelle;non-membrane-bounded organelle;organelle;organelle envelope;organelle part;plastid;pla…		2	1	21976.4	99.7,99.7	IFTHNSTIVIK,TGELIDTIEK	sp|P92959|RK24_ARATH	1271.727117,1117.591502	TGELIDTIEK,IFTHNSTIVIK	http://www.uniprot.org/uniprot/P92959	10.6061
Q42529	TSA1	3.14192e+06	1.93841e+06	4.08772e+06	8124185	22924408	4267935	10204978	5734303	12167453	2.17597e+06	78888264	12137982	TRPA2_ARATH Tryptophan synthase alpha chain, chloroplastic OS=Arabidopsis thaliana GN=TSA1 PE=1 SV=1	amine biosynthetic process;amine metabolic process;aromatic amino acid family biosynthetic process;aromatic amino acid family metabolic process;aromatic compound biosynthetic process;auxin biosynthetic process;auxin metabolic process;biological regulation;biosynthetic process;callose deposition in cell wall;callose localization;carboxylic acid biosynthetic process;carboxylic acid metabolic proces…	aldehyde-lyase activity;carbon-carbon lyase activity;carbon-oxygen lyase activity;catalytic activity;hydro-lyase activity;indole-3-glycerol-phosphate lyase activity;lyase activity;tryptophan synthase activity	cell part;chloroplast;chloroplast part;chloroplast stroma;cytoplasmic part;intracellular membrane-bounded organelle;intracellular organelle;intracellular organelle part;intracellular part;membrane-bounded organelle;organelle;organelle part;plastid;plastid part;plastid stroma	Glycine, serine and threonine metabolism;Phenylalanine, tyrosine and tryptophan biosynthesis	1	1	33199.1	99.7	VAFIPYITAGDPDLSTTAEALK	sp|Q42529|TRPA2_ARATH	2292.19	VAFIPYITAGDPDLSTTAEALK	http://www.uniprot.org/uniprot/Q42529	7.05128
P49692	RPL7AA	182656704	163825296	200878272	144407808	111667824	153635664	259489296	292170176	222595600	281837376	666932992	173324336	RL7A1_ARATH 60S ribosomal protein L7a-1 OS=Arabidopsis thaliana GN=RPL7AA PE=1 SV=2	cellular component biogenesis;cellular component biogenesis at cellular level;cellular component organization or biogenesis;cellular component organization or biogenesis at cellular level;cellular process;ribonucleoprotein complex biogenesis;ribosome biogenesis		cell junction;cell part;cell-cell junction;chloroplast;cytoplasmic part;cytosol;cytosolic large ribosomal subunit;cytosolic part;cytosolic ribosome;intracellular membrane-bounded organelle;intracellular non-membrane-bounded organelle;intracellular organelle;intracellular organelle part;intracellular part;large ribosomal subunit;macromolecular complex;membrane;membrane-bounded organelle;non-membra…	Ribosome	3	2	29129.3	99.7,99.0,99.3	NEDKLEFSK,NLATSLFK,YGLNHVTYLIEQNK	sp|Q9LZH9|RL7A2_ARATH,sp|P49692|RL7A1_ARATH	1108.543698,892.503656,1690.868022	NEDKLEFSK,NLATSLFK,YGLNHVTYLIEQNK	http://www.uniprot.org/uniprot/P49692	12.0623
Q9LUT2	METK4	814725696	895408832	840623808	401188256	287308160	564148992	1075471872	936748416	1086384896	462806016	2591257344	382703488	METK4_ARATH S-adenosylmethionine synthase 4 OS=Arabidopsis thaliana GN=METK4 PE=1 SV=1	amine biosynthetic process;amine metabolic process;aromatic compound biosynthetic process;aspartate family amino acid metabolic process;biosynthetic process;carboxylic acid biosynthetic process;carboxylic acid metabolic process;cellular amine metabolic process;cellular amino acid biosynthetic process;cellular amino acid metabolic process;cellular aromatic compound metabolic process;cellular biosy…	adenyl nucleotide binding;adenyl ribonucleotide binding;ATP binding;binding;catalytic activity;cation binding;ion binding;metal ion binding;methionine adenosyltransferase activity;nucleotide binding;purine nucleotide binding;purine ribonucleoside triphosphate binding;purine ribonucleotide binding;ribonucleotide binding;transferase activity;transferase activity, transferring alkyl or aryl (other t…	cell junction;cell part;cell wall;cell-cell junction;cytoplasm;external encapsulating structure;intracellular non-membrane-bounded organelle;intracellular organelle;intracellular organelle part;intracellular part;membrane;non-membrane-bounded organelle;nuclear part;nucleolus;organelle;organelle part;plasma membrane;plasmodesma	Cysteine and methionine metabolism	5	1	42795.1	99.7,99.7,90.0,99.7,99.7	DDADFTWEVVKPLK,FVIGGPHGDAGLTGR,SGAYIVR,TAAYGHFGR,TIFHLNPSGR	sp|Q9LUT2|METK4_ARATH	1661.836599,1452.7524935,764.421316,978.470325,1140.609043	FVIGGPHGDAGLTGR,SGAYIVR,TIFHLNPSGR	http://www.uniprot.org/uniprot/Q9LUT2	13.9949
Q9FDZ9	RPL21E	219214112	236483408	236480640	136912096	146795680	172877872	274026400	281756384	250469584	153950704	814986112	189274576	RL212_ARATH 60S ribosomal protein L21-2 OS=Arabidopsis thaliana GN=RPL21E PE=2 SV=1	biosynthetic process;cellular biosynthetic process;cellular macromolecule biosynthetic process;cellular macromolecule metabolic process;cellular metabolic process;cellular process;cellular protein metabolic process;macromolecule biosynthetic process;macromolecule metabolic process;metabolic process;primary metabolic process;protein metabolic process;translation	structural constituent of ribosome;structural molecule activity	cell part;cytosolic large ribosomal subunit;intracellular organelle part;intracellular part;large ribosomal subunit;macromolecular complex;organelle part;ribonucleoprotein complex	Ribosome	2	1	18708.6	99.0,50.0	AVGVEVNK,IWNVTK	sp|Q9FDZ9|RL212_ARATH	814.457462,759.42981	IWNVTK,AVGVEVNK	http://www.uniprot.org/uniprot/Q9FDZ9	8.53659
Q9LT39	At3g20820	4999288832	4629777920	5479388672	3268744960	3384351488	4695149568	6533872128	6261285888	5798733312	6269243392	6761426944	3643026944	Q9LT39_ARATH Leucine-rich repeat-containing protein OS=Arabidopsis thaliana GN=At3g20820 PE=2 SV=1			apoplast;cell junction;cell part;cell wall;cell-cell junction;chloroplast;cytoplasmic part;external encapsulating structure;extracellular region;intracellular membrane-bounded organelle;intracellular organelle;intracellular part;membrane;membrane-bounded organelle;organelle;plasmodesma;plastid		16	1	39861.7	50.0,90.0,99.7,98.6,98.0,99.4,99.7,90.0,99.7,99.7,99.7,99.7,99.7,99.7,96.9,90.0	ALLAFR,ALLSGNR,GESEDPIFER,GISGEIPK,IPEGFGPR,IPESLTNIYR,IPVGSPFDHLEAASFMFNDCLCGKPLR | Carbamidomethyl [C20 C22],ISGSIPK,LADVDLSGNQLYGTIPPSLGR,LAVLNVADNR,LSAITIADWK,NNLISGVIPSDVGR,SALHEPYLGIFNSWTGQDCCHNWYGISCDSLTHR | Carbamidomethyl [C19 C20 C28],SISGASFIGHLDLSHNHLCGR | Carbamidomethyl [C19],SYFTVLDLSYNNLK,VADINLR	tr|Q9LT39|Q9LT39_ARATH	689.424798,729.415416,1177.530076,799.44628,871.457522,1204.647838,3077.469248,700.41312,2185.143921,1083.604606,1116.6214,1439.7785905,4080.787743,2277.111568,1675.859874,799.45787	LAVLNVADNR,IPEGFGPR,GESEDPIFER	http://www.uniprot.org/uniprot/Q9LT39	58.6301
Q9SYT0	ANN1	34548648	45131192	60941392	105130176	110738392	79173640	87811336	85751128	74421496	49264228	361740928	119537200	ANXD1_ARATH Annexin D1 OS=Arabidopsis thaliana GN=ANN1 PE=1 SV=1	calcium ion transmembrane transport;calcium ion transport;cation transport;cellular potassium ion transport;cellular process;divalent inorganic cation transport;divalent metal ion transport;establishment of localization;ion transmembrane transport;ion transport;metabolic process;metal ion transport;monovalent inorganic cation transport;oxidation-reduction process;potassium ion export;potassium io…	adenyl nucleotide binding;adenyl ribonucleotide binding;antioxidant activity;ATP binding;binding;calcium ion binding;calcium-dependent phospholipid binding;catalytic activity;cation binding;copper ion binding;identical protein binding;ion binding;lipid binding;metal ion binding;nucleotide binding;oxidoreductase activity;oxidoreductase activity, acting on peroxide as acceptor;peroxidase activity;p…	apoplast;cell junction;cell part;cell wall;cell-cell junction;chloroplast;chloroplast part;chloroplast stroma;cytoplasmic part;cytosol;external encapsulating structure;extracellular region;intracellular membrane-bounded organelle;intracellular organelle;intracellular organelle part;intracellular part;membrane;membrane-bounded organelle;mitochondrion;organelle;organelle membrane;organelle part;pla…		4	1	36203.2	90.0,50.0,99.7,97.7	AILLWTLEPGER,FLALLR,LLVSLVTSYR,VIGEEYQR	sp|Q9SYT0|ANXD1_ARATH	1396.762496,731.470844,1149.68121,992.495536	AILLWTLEPGER,VIGEEYQR,FLALLR	http://www.uniprot.org/uniprot/Q9SYT0	11.3565
O64517	AMC4	1.69619e+06	1.37965e+06	1.23637e+06	1.17131e+06	2.87472e+06	214382	362623	894272	510726	1.02508e+06	116801352	1.3757e+06	MCA4_ARATH Metacaspase-4 OS=Arabidopsis thaliana GN=AMC4 PE=1 SV=1	biological regulation;defense response;macromolecule metabolic process;metabolic process;positive regulation of biological process;positive regulation of cell death;positive regulation of cellular process;positive regulation of programmed cell death;primary metabolic process;protein autoprocessing;protein maturation;protein metabolic process;protein processing;regulation of biological process;reg…	binding;catalytic activity;cysteine-type endopeptidase activity;cysteine-type peptidase activity;endopeptidase activity;hydrolase activity;identical protein binding;peptidase activity;peptidase activity, acting on L-amino acid peptides;protein binding	cell junction;cell part;cell-cell junction;cytoplasm;cytoplasmic part;cytosol;intracellular part;membrane;plasma membrane;plasmodesma		2	1	45483.3	99.7,99.7	EAEDEDESEESSSR,KEAEDEDESEESSSR	sp|O64517|MCA4_ARATH	1597.588128,1725.685632	EAEDEDESEESSSR,KEAEDEDESEESSSR	http://www.uniprot.org/uniprot/O64517	3.58852
Q9S7D2	F17A17	7494206	6.36079e+06	3.90114e+06	3.06473e+06	496503	1	22672068	27687480	10630949	2.64025e+06	150865760	2571431	Q9S7D2_ARATH Putative ribulose-1,5-bisphosphate carboxylase/oxygenase small subunit N-methyltransferase I OS=Arabidopsis thaliana GN=F17A17.1 PE=1 SV=1		[ribulose-bisphosphate carboxylase]-lysine N-methyltransferase activity;catalytic activity;methyltransferase activity;S-adenosylmethionine-dependent methyltransferase activity;transferase activity;transferase activity, transferring one-carbon groups	cell part;chloroplast;cytoplasmic part;intracellular membrane-bounded organelle;intracellular organelle;intracellular part;membrane-bounded organelle;organelle;plastid		1	1	57613.3	99.6	ITNVVGTYEDLR	tr|Q9S7D2|Q9S7D2_ARATH	1378.71	ITNVVGTYEDLR	http://www.uniprot.org/uniprot/Q9S7D2	2.38095
Q9T043	RPL14B	111310696	78367344	81842880	77393720	66543412	66441304	138524112	134849312	122710720	89185592	370633920	68602344	RL142_ARATH 60S ribosomal protein L14-2 OS=Arabidopsis thaliana GN=RPL14B PE=2 SV=1	biosynthetic process;cellular biosynthetic process;cellular macromolecule biosynthetic process;cellular macromolecule metabolic process;cellular metabolic process;cellular process;cellular protein metabolic process;macromolecule biosynthetic process;macromolecule metabolic process;metabolic process;primary metabolic process;protein metabolic process;translation	structural constituent of ribosome;structural molecule activity	cell junction;cell part;cell-cell junction;chloroplast;cytoplasmic part;cytosol;cytosolic large ribosomal subunit;cytosolic part;cytosolic ribosome;endoplasmic reticulum;intracellular membrane-bounded organelle;intracellular non-membrane-bounded organelle;intracellular organelle;intracellular organelle part;intracellular part;large ribosomal subunit;macromolecular complex;membrane;membrane-bounde…	Ribosome	2	1	15505.2	99.6,99.7	LSLTDIVIDINRVPK,VALVNYGEDHGK	sp|Q9T043|RL142_ARATH	1694.999976,1300.644921	VALVNYGEDHGK,LSLTDIVIDINRVPK	http://www.uniprot.org/uniprot/Q9T043	20.1493
F4JB30	ECT5	31769364	77762048	31662036	29261112	53288416	72589024	116963352	131862336	106614184	76932024	117708720	73966904	F4JB30_ARATH Uncharacterized protein OS=Arabidopsis thaliana GN=ECT5 PE=1 SV=1					2	2	60560.8	94.0,99.7	EQTVPANNETSASFK,SYSEDNVHK	tr|F4JB30|F4JB30_ARATH,tr|Q0WR25|Q0WR25_ARATH	1621.762488,1077.477354	EQTVPANNETSASFK,SYSEDNVHK	http://www.uniprot.org/uniprot/F4JB30	4.35572
F4J447	At3g23600	1	1	42454	1529903	2.23998e+06	1	2.11459e+06	15029625	4915896	2.31272e+06	245745024	1	F4J447_ARATH Alpha/beta-Hydrolases superfamily protein OS=Arabidopsis thaliana GN=At3g23600 PE=4 SV=1		catalytic activity;hydrolase activity			1	2	25562.9	99.7	QFEEILSSKPEVNSYVK	tr|F4J447|F4J447_ARATH,tr|Q9LUG8|Q9LUG8_ARATH	1996.02	QFEEILSSKPEVNSYVK	http://www.uniprot.org/uniprot/F4J447	7.20339
Q0WR30	At1g78260	44409180	49919300	30702188	84630768	74209792	156114592	118502888	120267912	62945348	275813088	186509872	166936448	Q0WR30_ARATH Putative uncharacterized protein At1g78260 OS=Arabidopsis thaliana GN=At1g78260 PE=2 SV=1		binding;nucleic acid binding;nucleotide binding			1	3	30334.2	99.6	AVADPNPVIDGR	tr|Q0WR30|Q0WR30_ARATH,tr|Q8LF90|Q8LF90_ARATH,tr|Q9LME7|Q9LME7_ARATH	1222.63	AVADPNPVIDGR	http://www.uniprot.org/uniprot/Q0WR30	4.42804
Q93W34	RBP45C	14578110464	19327959040	15315511296	12866625536	16096666624	21554065408	41864491008	41798508544	22621534208	22645727232	23481505792	18666072064	RP45C_ARATH Polyadenylate-binding protein RBP45C OS=Arabidopsis thaliana GN=RBP45C PE=2 SV=1	cellular macromolecule metabolic process;cellular metabolic process;cellular nitrogen compound metabolic process;cellular process;macromolecule metabolic process;metabolic process;mRNA metabolic process;mRNA processing;nitrogen compound metabolic process;nucleic acid metabolic process;nucleobase-containing compound metabolic process;primary metabolic process;RNA metabolic process;RNA processing	binding;mRNA binding;nucleic acid binding;nucleotide binding;poly(A) RNA binding;poly-purine tract binding;RNA binding;single-stranded RNA binding	cell part;cytoplasmic part;cytosol;intracellular membrane-bounded organelle;intracellular organelle;intracellular part;membrane-bounded organelle;nucleus;organelle		25	5	44971.7	99.7,99.7,74.8,90.0,99.7,99.7,50.0,99.7,99.7,99.7,99.7,99.7,99.7,99.7,99.7,99.7,99.7,99.7,99.7,99.7,90.1,99.0,99.7,99.7,99.7	ACAEQALSVLNGTQLGGQSIR | Carbamidomethyl [C2],AMTEMNGQYCSSRPMR | Carbamidomethyl [C10] Deamidated [N6],AMTEMNGQYCSSRPMR | Carbamidomethyl [C10] Oxidation [M2 M15],AVYSSVK,CGFVQYANR | Carbamidomethyl [C1],FADESEQIR,GYGFVR,KPLTMQPASYQNTQGNSGESDPTNTTIFVGAVDQSVTEDDLK,KPLTMQPASYQNTQGNSGESDPTNTTIFVGAVDQSVTEDDLK | Oxidation [M5],LNWAQLGAGER,LNWAQLGAGERR,NKQNGYSEGYGFIEFVNHATAER,NKQNGYSEGYGFIEFVNHATAER | D…	sp|Q9FPJ8|RB45A_ARATH,sp|F4I3B3|RB47A_ARATH,sp|Q9SAB3|RB45B_ARATH,sp|Q0WW84|RB47B_ARATH,sp|Q93W34|RP45C_ARATH	2172.0888,1918.784793,1949.790324,752.4086055,1113.50709,1093.506104,697.356382,4483.097092,4499.094369,1213.6237465,1369.726959,2630.22542,2631.2126405,2632.183668,2009.930962,3083.4634195,3099.466758,2388.082024,2389.071996,3239.558612,3255.559225,912.4850265,1445.7709335,5122.422264,5138.4403	SVFGQFGELVHVK,FADESEQIR,NLQTYNGAPMPSSEQAFR	http://www.uniprot.org/uniprot/Q93W34	51.3253
Q9SK84	F12K8	6.50622e+06	4588890	1.56529e+06	2.25165e+06	2.15968e+06	5.82688e+06	1.14632e+06	538551	553119	1	23796136	34036.2	Q9SK84_ARATH Class-II DAHP synthetase family protein OS=Arabidopsis thaliana GN=F12K8.24 PE=4 SV=1	amine biosynthetic process;amine metabolic process;aromatic amino acid family biosynthetic process;aromatic amino acid family metabolic process;aromatic compound biosynthetic process;biosynthetic process;carboxylic acid biosynthetic process;carboxylic acid metabolic process;cellular amine metabolic process;cellular amino acid biosynthetic process;cellular amino acid metabolic process;cellular aro…	3-deoxy-7-phosphoheptulonate synthase activity;catalytic activity;transferase activity;transferase activity, transferring alkyl or aryl (other than methyl) groups	cell part;chloroplast;cytoplasmic part;intracellular membrane-bounded organelle;intracellular organelle;intracellular part;membrane;membrane-bounded organelle;organelle;plastid	Phenylalanine, tyrosine and tryptophan biosynthesis	1	1	58325.9	98.6	GDNINGDAFDSK	tr|Q9SK84|Q9SK84_ARATH	1251.54	GDNINGDAFDSK	http://www.uniprot.org/uniprot/Q9SK84	2.27704
Q42262	RPS3AB	135293520	138392400	141793392	83020608	88437064	134957520	175536016	149438480	176005584	101496864	526210240	116741408	RS3A2_ARATH 40S ribosomal protein S3a-2 OS=Arabidopsis thaliana GN=RPS3AB PE=2 SV=3	biosynthetic process;cellular biosynthetic process;cellular macromolecule biosynthetic process;cellular macromolecule metabolic process;cellular metabolic process;cellular process;cellular protein metabolic process;macromolecule biosynthetic process;macromolecule metabolic process;metabolic process;primary metabolic process;protein metabolic process;translation	structural constituent of ribosome;structural molecule activity	cell junction;cell part;cell wall;cell-cell junction;cytoplasmic part;cytosol;cytosolic part;cytosolic ribosome;cytosolic small ribosomal subunit;external encapsulating structure;intracellular non-membrane-bounded organelle;intracellular organelle;intracellular organelle part;intracellular part;macromolecular complex;membrane;non-membrane-bounded organelle;nuclear part;nucleolus;organelle;organel…	Ribosome	2	2	29803.1	99.4,99.4	LRAEDVQGR,TCYAQSSQIR | Carbamidomethyl [C2]	sp|Q42262|RS3A2_ARATH,sp|Q9CAV0|RS3A1_ARATH	1042.556912,1212.55822	LRAEDVQGR,TCYAQSSQIR | Carbamidomethyl [C2]	http://www.uniprot.org/uniprot/Q42262	7.25191
Q9SY69	GRP23	583485504	885736000	631031232	337334080	362269472	505731936	1678653440	2174089728	1049240512	1108246784	1046048320	659072000	PPR29_ARATH Pentatricopeptide repeat-containing protein At1g10270 OS=Arabidopsis thaliana GN=GRP23 PE=1 SV=1	biological regulation;biosynthetic process;cell division;cellular biosynthetic process;cellular macromolecule biosynthetic process;cellular macromolecule metabolic process;cellular metabolic process;cellular nitrogen compound metabolic process;cellular process;macromolecule biosynthetic process;macromolecule metabolic process;metabolic process;nitrogen compound metabolic process;nucleic acid meta…	binding;protein binding	cell part;cytoplasmic part;intracellular membrane-bounded organelle;intracellular organelle;intracellular part;membrane-bounded organelle;mitochondrion;nucleus;organelle		22	1	102092	99.3,99.7,98.5,99.7,99.0,99.7,99.7,99.7,99.7,98.2,99.7,99.7,99.7,99.5,99.4,99.7,98.1,99.7,90.0,85.3,50.0,99.0	ANNGQNPSWSNTSDNQQQQSWSNQTAGQQPPSWSR,APWTSQGVVHSNSGWANGTAGQTAGGAYK,ASDLDAASK,AVEFFDELK,DIVGEMIR,DRAPWTSQGVVHSNSGWANGTAGQTAGGAYK,EPKPDPSIYDVVVR,GNDKEAMESYR | Oxidation [M7],GQAADSTVYNNLIR,GYLDLGDFDK,HILANAPFAPSSVTYR,IEPPLHALR,IGDAASLLR,LPDSTSALVGQR,LTESAEVLTK,MGEFSEAINTFK,MHPPTGNVLLEVFLK,SLPADAPSHR,VFGELIK,VPAVFGTTPAAPQQPR,VQSLIR,VVADFGAR	sp|Q9SY69|PPR29_ARATH	3914.711648,2859.344433,876.423602,1096.546322,931.48225,3130.4777325,1612.853331,1314.55785,1520.763568,1141.52996,1742.909895,1044.612348,914.520542,1242.661058,1089.592364,1372.634522,1693.933431,1049.526486,804.477426,1635.875122,714.440558,833.441114	LTESAEVLTK,VFGELIK,VQSLIR	http://www.uniprot.org/uniprot/Q9SY69	29.6824
Q9SCW1	BGAL1	903237184	1057194624	871470400	1661192448	1531155200	2484457216	1349168512	1200910080	1125434880	1741118464	2723282944	2715057408	BGAL1_ARATH Beta-galactosidase 1 OS=Arabidopsis thaliana GN=BGAL1 PE=1 SV=1	carbohydrate metabolic process;metabolic process;primary metabolic process	beta-galactosidase activity;binding;carbohydrate binding;catalytic activity;galactosidase activity;hydrolase activity;hydrolase activity, acting on glycosyl bonds;hydrolase activity, hydrolyzing O-glycosyl compounds	apoplast;cell junction;cell part;cell wall;cell-cell junction;external encapsulating structure;extracellular region;plant-type cell wall;plasmodesma		22	1	93657.6	99.7,90.0,99.7,90.3,99.7,99.7,99.7,99.7,99.7,99.7,99.7,99.7,66.8,90.0,99.7,98.9,90.0,99.7,99.7,50.0,88.1,99.0	AHLQCGPGQK | Carbamidomethyl [C5],AITINGK,AVGSCSECSYTGTFR | Carbamidomethyl [C5 C8],AVGSCSECSYTGTFREDK | Carbamidomethyl [C5 C8],DTSDYLWYMTDVK,EGGLDVIQTYVFWNGHEPSPGK,FASFGTPEGTCGSYR | Carbamidomethyl [C11],GGSFINYYMYHGGTNFGR,LCEPALVSGEPTR | Carbamidomethyl [C2],LVQQSGLYLHLR,MAVGLGTGVPWVMCK | Carbamidomethyl [C14],MPLGNYQEAHVYK | Oxidation [M1],QGSCHAHHSYDAFNK | Carbamidomethyl [C4],QPLTWYK,SGACSA…	sp|Q9SCW1|BGAL1_ARATH	1094.533974,715.42413,1680.69004,2052.856227,1635.72046,2429.179797,1635.706264,2039.892288,1427.712032,1425.815646,1604.791834,1564.741257,1757.737028,934.496116,1498.69009,1343.65722,777.368044,2038.951182,1019.507436,856.436256,951.520406,1409.653162	LCEPALVSGEPTR | Carbamidomethyl [C2],TTFSAPAGDSPLAVDMGSMGK,VDANEGFLR	http://www.uniprot.org/uniprot/Q9SCW1	31.2869
P56791	rpl2	582145664	684028096	584921728	390166720	383034784	525910944	923220224	942580672	1565912192	1543540352	1948971264	489060928	RK2_ARATH 50S ribosomal protein L2, chloroplastic OS=Arabidopsis thaliana GN=rpl2-A PE=3 SV=1	biosynthetic process;cellular biosynthetic process;cellular macromolecule biosynthetic process;cellular macromolecule metabolic process;cellular metabolic process;cellular process;cellular protein metabolic process;macromolecule biosynthetic process;macromolecule metabolic process;metabolic process;primary metabolic process;protein metabolic process;translation	binding;catalytic activity;nucleic acid binding;RNA binding;rRNA binding;structural constituent of ribosome;structural molecule activity;transferase activity	cell part;chloroplast;cytoplasmic part;intracellular membrane-bounded organelle;intracellular organelle;intracellular organelle part;intracellular part;large ribosomal subunit;macromolecular complex;membrane-bounded organelle;organelle;organelle part;plastid;ribonucleoprotein complex	Ribosome	5	1	29864.3	99.7,99.7,99.7,90.0,99.7	GAIIGDTIVSGTEVPIK,GVVMNPVDHPHGGGEGR,IVTIEYDPNR,LPSGEVR,NNLICGQHHCGK | Carbamidomethyl [C5 C10]	sp|P56791|RK2_ARATH	1668.935022,1713.802488,1218.627566,756.415624,1436.647275	IVTIEYDPNR,GAIIGDTIVSGTEVPIK,LPSGEVR	http://www.uniprot.org/uniprot/P56791	22.9927
Q9C5M8	At4g24780	1162165760	1087093760	1324906240	999082624	954095808	1439326336	1770374144	1465228416	1473601664	1340377984	2071238912	1050593472	PLY18_ARATH Probable pectate lyase 18 OS=Arabidopsis thaliana GN=At4g24780 PE=2 SV=2	carbohydrate catabolic process;carbohydrate metabolic process;catabolic process;cellular carbohydrate catabolic process;cellular carbohydrate metabolic process;cellular macromolecule metabolic process;cellular metabolic process;cellular polysaccharide catabolic process;cellular polysaccharide metabolic process;cellular process;macromolecule catabolic process;macromolecule metabolic process;metabo…	binding;carbon-oxygen lyase activity;carbon-oxygen lyase activity, acting on polysaccharides;catalytic activity;cation binding;ion binding;lyase activity;metal ion binding;pectate lyase activity	cell part;membrane	Pentose and glucuronate interconversions	4	1	45013.4	90.0,99.7,99.7,79.3	FLAPNIR,HAVVQDEPLWIIFQR,IYVVTDSGNDNPVSPKPGTLR,LADCAIGFGK | Carbamidomethyl [C4]	sp|Q9C5M8|PLY18_ARATH	829.483388,1849.989018,2228.15025,1050.51295	IYVVTDSGNDNPVSPKPGTLR,LADCAIGFGK | Carbamidomethyl [C4],FLAPNIR	http://www.uniprot.org/uniprot/Q9C5M8	12.9902
O80562	HOL2	2.61673e+06	1.80856e+06	4106230	474180	1.73115e+06	1.49362e+06	1.15429e+06	435599	222697	288514	81321672	249649	HOL2_ARATH Probable thiol methyltransferase 1 OS=Arabidopsis thaliana GN=HOL2 PE=1 SV=1		catalytic activity;methyltransferase activity;S-adenosylmethionine-dependent methyltransferase activity;S-methyltransferase activity;thiol S-methyltransferase activity;transferase activity;transferase activity, transferring one-carbon groups			1	3	25126.2	99.7	ANETYGSSPK	sp|O80562|HOL2_ARATH,sp|Q0WP12|HOL1_ARATH,tr|F4IT14|F4IT14_ARATH	1052.48	ANETYGSSPK	http://www.uniprot.org/uniprot/O80562	4.40529
Q39099	XTH4	5128902656	6460817920	6801160192	3156537600	3458487296	6532685824	11145589760	8413340160	8322266624	3898813696	7558498816	5989885440	XTH4_ARATH Xyloglucan endotransglucosylase/hydrolase protein 4 OS=Arabidopsis thaliana GN=XTH4 PE=1 SV=1	anatomical structure morphogenesis;carbohydrate metabolic process;cell growth;cell morphogenesis;cellular carbohydrate metabolic process;cellular component morphogenesis;cellular component organization;cellular component organization or biogenesis;cellular developmental process;cellular glucan metabolic process;cellular macromolecule metabolic process;cellular metabolic process;cellular polysacch…	catalytic activity;hydrolase activity;hydrolase activity, acting on glycosyl bonds;hydrolase activity, hydrolyzing O-glycosyl compounds;transferase activity;transferase activity, transferring glycosyl groups;transferase activity, transferring hexosyl groups;xyloglucan:xyloglucosyl transferase activity	apoplast;cell junction;cell part;cell wall;cell-cell junction;chloroplast;cytoplasm;cytoplasmic part;external encapsulating structure;extracellular region;intracellular membrane-bounded organelle;intracellular organelle;intracellular part;membrane;membrane-bounded organelle;organelle;plant-type cell wall;plasmodesma;plastid		21	1	34290.7	98.3,99.0,88.3,98.1,88.5,99.7,99.7,99.7,99.7,99.7,50.0,50.0,99.7,99.7,99.7,99.7,99.5,99.2,99.7,90.0,99.7	AIDVPFGR,DLDAEQWR,FPFNQPMK,FPVMPAECK | Carbamidomethyl [C8],FPVMPAECKR | Carbamidomethyl [C8],GFHIDGCQASVEAK | Carbamidomethyl [C7],GSYLFGHFSMHIK,IYLWFDPSK,KAIDVPFGR,LYSSLWNADDWATR,MWWDQK,MWWDQK | Oxidation [M1],NYVPTWAFDHQK,QFNGGSELQLILDK,QFNGGSELQLILDKYTGTGFQSK,TGQPAILQTNVFTGGK,TNWANAPFVASYK,TRFPVMPAECK | Carbamidomethyl [C10],TRFPVMPAECKR | Carbamidomethyl [C10],YCATQGR | Carbamidomethyl [C2],…	sp|Q39099|XTH4_ARATH	873.473282,1031.470808,1007.493584,1077.50322,1233.601299,1517.6973225,1522.742388,1167.600462,1001.568321,1696.789308,892.393054,908.388748,1504.7140435,1560.816232,2530.281636,1630.872441,1467.709546,1334.650142,1490.752689,854.372584,987.47066	AIDVPFGR,NYVPTWAFDHQK,GFHIDGCQASVEAK | Carbamidomethyl [C7]	http://www.uniprot.org/uniprot/Q39099	55.4054
P56793	rpl16	5856540672	6751998976	5772250112	5074727424	4898294272	6010321920	9523359744	7835256832	7371543552	7400817664	11825787904	5426112000	RK16_ARATH 50S ribosomal protein L16, chloroplastic OS=Arabidopsis thaliana GN=rpl16 PE=3 SV=1	biosynthetic process;cellular biosynthetic process;cellular macromolecule biosynthetic process;cellular macromolecule metabolic process;cellular metabolic process;cellular process;cellular protein metabolic process;macromolecule biosynthetic process;macromolecule metabolic process;metabolic process;primary metabolic process;protein metabolic process;translation	binding;nucleic acid binding;RNA binding;rRNA binding;structural constituent of ribosome;structural molecule activity	cell part;chloroplast;cytoplasmic part;intracellular membrane-bounded organelle;intracellular non-membrane-bounded organelle;intracellular organelle;intracellular part;macromolecular complex;membrane-bounded organelle;non-membrane-bounded organelle;organelle;plastid;ribonucleoprotein complex;ribosome	Ribosome	6	1	15293.9	99.0,99.7,91.0,93.2,99.7,99.7	AISIAASK,GSPEYWVAVVKPGK,IFPDKPVTVRPAETR,ILYEMGGVPENIAR | Oxidation [M5],KAISIAASK,YALQTLEPAWITSR	sp|P56793|RK16_ARATH	759.45054,1515.815614,1724.9619365,1576.79188,887.545618,1647.868906	IFPDKPVTVRPAETR,GSPEYWVAVVKPGK,YALQTLEPAWITSR	http://www.uniprot.org/uniprot/P56793	48.8889
Q39258	VHA	38640080	50831552	76099800	49163088	88904032	139875200	105660744	90236888	120521192	130496680	2589463296	85316928	VATE1_ARATH V-type proton ATPase subunit E1 OS=Arabidopsis thaliana GN=VHA-E1 PE=1 SV=2	ATP hydrolysis coupled proton transport;cation transport;cell wall biogenesis;cell wall organization or biogenesis;cellular cell wall organization or biogenesis;cellular component biogenesis;cellular component biogenesis at cellular level;cellular component organization;cellular component organization at cellular level;cellular component organization or biogenesis;cellular component organization …	active transmembrane transporter activity;ATPase activity;ATPase activity, coupled;ATPase activity, coupled to movement of substances;ATPase activity, coupled to transmembrane movement of ions;ATPase activity, coupled to transmembrane movement of substances;catalytic activity;cation transmembrane transporter activity;cation-transporting ATPase activity;hydrogen ion transmembrane transporter activ…	cell part;cytoplasmic part;cytosolic part;cytosolic ribosome;Golgi apparatus;intracellular membrane-bounded organelle;intracellular non-membrane-bounded organelle;intracellular organelle;intracellular organelle part;intracellular part;macromolecular complex;membrane;membrane part;membrane-bounded organelle;non-membrane-bounded organelle;organelle;organelle membrane;organelle part;plant-type vacuo…	Collecting duct acid secretion;Epithelial cell signaling in Helicobacter pylori infection;Oxidative phosphorylation;Phagosome;Rheumatoid arthritis;Vibrio cholerae infection	5	1	26059.7	98.0,90.0,99.0,99.7,98.6	DLIVQCLLR | Carbamidomethyl [C6],DLLNVSR,IFLPPPPK,LKEPSVLLR,VHAPEVAVDTK	sp|Q39258|VATE1_ARATH	1128.638612,815.455154,907.556666,1053.658593,1164.6196	IFLPPPPK,DLLNVSR,LKEPSVLLR	http://www.uniprot.org/uniprot/Q39258	19.1304
Q9C827	At1g52360	4.71888e+06	8030975	5948631	1.75973e+06	2.37547e+06	5.2871e+06	1.56557e+06	3.82241e+06	2.11732e+06	36911656	422975552	9616227	COB22_ARATH Coatomer subunit beta'-2 OS=Arabidopsis thaliana GN=At1g52360 PE=2 SV=1	cellular process;establishment of localization;establishment of localization in cell;establishment of protein localization;intracellular protein transport;intracellular transport;protein transport;transport;vesicle-mediated transport	structural molecule activity	cell part;coated vesicle membrane;COPI coated vesicle membrane;cytoplasmic part;cytoplasmic vesicle membrane;cytoplasmic vesicle part;Golgi apparatus part;Golgi membrane;Golgi-associated vesicle membrane;intracellular organelle part;intracellular part;macromolecular complex;membrane;membrane coat;membrane part;organelle membrane;organelle part;protein complex;vesicle membrane		2	2	104465	92.8,50.0	ASEILPTIPK,SYLPSK	tr|F4ICX0|F4ICX0_ARATH,sp|Q9C827|COB22_ARATH	1067.631256,693.37136	SYLPSK,ASEILPTIPK	http://www.uniprot.org/uniprot/Q9C827	1.72786
P83755	psbA	449551136	268072288	330382816	127177416	211078144	202529680	206930688	170846480	224886544	189877168	1652306176	124322224	PSBA_ARATH Photosystem II protein D1 OS=Arabidopsis thaliana GN=psbA PE=1 SV=2	cellular metabolic process;cellular process;electron transport chain;generation of precursor metabolites and energy;metabolic process;oxidation-reduction process;photosynthetic electron transport chain;photosynthetic electron transport in photosystem II;response to chemical stimulus;response to herbicide;response to stimulus;response to stress;response to toxin	binding;catalytic activity;cation binding;electron carrier activity;electron transporter, transferring electrons within the cyclic electron transport pathway of photosynthesis activity;ion binding;iron ion binding;metal ion binding;oxidoreductase activity;protein binding;transition metal ion binding	cell part;chloroplast part;chloroplast thylakoid membrane;cytoplasmic part;integral to membrane;intracellular organelle part;intracellular part;intrinsic to membrane;macromolecular complex;membrane;membrane part;organelle part;photosynthetic membrane;photosystem;photosystem II;plastid part;plastid thylakoid membrane;protein complex;thylakoid membrane;thylakoid part	Photosynthesis	3	1	38936.1	99.7,90.0,99.7	ETTENESANEGYR,EWELSFR,VINTWADIINR	sp|P83755|PSBA_ARATH	1498.623226,965.46239,1313.711926	VINTWADIINR,ETTENESANEGYR,EWELSFR	http://www.uniprot.org/uniprot/P83755	8.78187
Q43316	HEMC	118695904	120628400	150178160	147603552	87501880	54259364	159778720	234224544	239923648	153906000	6324187136	146231440	HEM3_ARATH Porphobilinogen deaminase, chloroplastic OS=Arabidopsis thaliana GN=HEMC PE=1 SV=1	biosynthetic process;cellular aromatic compound metabolic process;cellular biosynthetic process;cellular macromolecule metabolic process;cellular metabolic process;cellular nitrogen compound biosynthetic process;cellular nitrogen compound metabolic process;cellular process;cellular protein metabolic process;chlorophyll biosynthetic process;chlorophyll metabolic process;cofactor biosynthetic proce…	catalytic activity;hydroxymethylbilane synthase activity;transferase activity;transferase activity, transferring alkyl or aryl (other than methyl) groups	apoplast;cell part;chloroplast;chloroplast envelope;chloroplast part;chloroplast stroma;cytoplasmic part;envelope;extracellular region;intracellular membrane-bounded organelle;intracellular organelle;intracellular organelle part;intracellular part;membrane-bounded organelle;organelle;organelle envelope;organelle part;plastid;plastid envelope;plastid part;plastid stroma	Porphyrin and chlorophyll metabolism	11	1	41042.8	66.1,99.7,99.7,99.7,53.1,99.7,99.7,99.7,99.7,97.3,50.0	AGPGFFGN,DAGQELLSR,DEEGNCIFR | Carbamidomethyl [C6],GSPLALAQAYETR,ILSQPLADIGGK,KGPYVYEDMVK,KGPYVYEDMVK | Oxidation [M9],KHPELVEDGAIHIEIIK,TDDDKMATYLASLNHEETR | Oxidation [M6],TILPCNLPR | Carbamidomethyl [C5],VLETSR	sp|Q43316|HEM3_ARATH	765.347498,987.50147,1138.475,1375.7131035,1210.698192,1327.653806,1343.6467895,1940.078276,2224.99446,1082.592408,703.388356	ILSQPLADIGGK,DAGQELLSR,GSPLALAQAYETR	http://www.uniprot.org/uniprot/Q43316	29.5812
Q9FPJ8	RBP45A	4554579968	5581684736	5793308160	4741686272	7634295808	6829324288	9775469568	14942259200	7440558080	7416069120	6181128704	7681331200	RB45A_ARATH Polyadenylate-binding protein RBP45A OS=Arabidopsis thaliana GN=RBP45A PE=2 SV=1	cellular macromolecule metabolic process;cellular metabolic process;cellular nitrogen compound metabolic process;cellular process;macromolecule metabolic process;metabolic process;mRNA metabolic process;mRNA processing;nitrogen compound metabolic process;nucleic acid metabolic process;nucleobase-containing compound metabolic process;primary metabolic process;RNA metabolic process;RNA processing	binding;mRNA binding;nucleic acid binding;nucleotide binding;poly(A) RNA binding;poly-purine tract binding;RNA binding;single-stranded RNA binding	cell part;cytoplasmic part;cytosol;intracellular membrane-bounded organelle;intracellular organelle;intracellular part;membrane-bounded organelle;nucleus;organelle		15	1	42323.4	99.7,99.1,99.7,99.7,99.7,99.7,99.7,99.7,90.0,99.7,99.7,90.0,99.7,99.7,99.7	AMTEMNGQYCSTRPMR | Carbamidomethyl [C10],AMTEMNGQYCSTRPMR | Carbamidomethyl [C10] Oxidation [M15],AMTEMNGQYCSTRPMR | Carbamidomethyl [C10] Oxidation [M5],ASAEHALSVLNGTQLGGQSIR,FADENEQMR,FADENEQMR | Oxidation [M8],FQTEGPDHTIFVGDLAPEVTDYMLSDTFK,FQTEGPDHTIFVGDLAPEVTDYMLSDTFK | Oxidation [M23],IGPAANK,LNWAQAGAGEK,LTGQSEGYGFIEFVSHSVAER,NVYGSVK,SIFGQFGELLHVK,VLQTYNGAPMPSTEQTFR,VLQTYNGAPMPSTEQTFR | Oxid…	sp|Q9FPJ8|RB45A_ARATH	1931.815935,1947.812694,1947.811767,2108.0959275,1138.47503,1154.467858,3272.503194,3288.526674,669.382156,1143.56852,2312.114715,765.40465,1473.803137,2038.982547,2054.979402	LTGQSEGYGFIEFVSHSVAER,LNWAQAGAGEK,SIFGQFGELLHVK	http://www.uniprot.org/uniprot/Q9FPJ8	39.2765
Q84W89	RH37	472143744	720458496	532468736	698976576	698874368	1384397696	1616793856	1840930432	810967744	1571756800	2731204352	935776128	RH37_ARATH DEAD-box ATP-dependent RNA helicase 37 OS=Arabidopsis thaliana GN=RH37 PE=2 SV=2		adenyl nucleotide binding;adenyl ribonucleotide binding;ATP binding;binding;catalytic activity;helicase activity;hydrolase activity;hydrolase activity, acting on acid anhydrides;hydrolase activity, acting on acid anhydrides, in phosphorus-containing anhydrides;nucleic acid binding;nucleoside-triphosphatase activity;nucleotide binding;purine nucleotide binding;purine ribonucleoside triphosphate bi…	cell part;cytoplasmic part;intracellular membrane-bounded organelle;intracellular organelle;intracellular part;membrane-bounded organelle;microbody;organelle;peroxisome	RIG-I-like receptor signaling pathway	13	2	67625.5	97.5,96.8,99.7,96.6,99.7,50.0,99.7,99.6,99.7,99.7,99.7,99.7,99.7	DLMACAQTGSGK | Carbamidomethyl [C5],FLALDEADR,GLDIPHVAHVVNFDLPNDIDDYVHR,GVDILVATPGR,NRPAASEPVAPLPANDR,SGGWDR,SHLMDLLHAQR,TPILVATDVAAR,VEFVLDSDKR,VGSSTDLIVQR,VGYGGPPSGSR,VVVAYGGTPINQQLR,YVKPTPVQR	sp|Q84W89|RH37_ARATH,sp|Q9M2F9|RH52_ARATH	1237.54342,1048.51367,2869.432516,1096.624924,1773.924465,676.29586,1319.6783385,1225.703328,1206.628506,1173.633464,1032.502784,1613.893516,1086.621351	VGSSTDLIVQR,TPILVATDVAAR,NRPAASEPVAPLPANDR	http://www.uniprot.org/uniprot/Q84W89	25.1185
Q9SQI8	LTA2	165207488	413932896	153687952	1299526272	1079970560	1677837696	783695680	952174336	464446304	1234874368	3190323200	1575762816	ODP24_ARATH Dihydrolipoyllysine-residue acetyltransferase component 4 of pyruvate dehydrogenase complex, chloroplastic OS=Arabidopsis thaliana GN=LTA2 PE=2 SV=1	acetyl-CoA biosynthetic process;acetyl-CoA biosynthetic process from pyruvate;acetyl-CoA metabolic process;biosynthetic process;carboxylic acid metabolic process;cellular biosynthetic process;cellular ketone metabolic process;cellular metabolic process;cellular process;coenzyme biosynthetic process;coenzyme metabolic process;cofactor biosynthetic process;cofactor metabolic process;metabolic proce…	acetyltransferase activity;catalytic activity;dihydrolipoamide S-acyltransferase activity;dihydrolipoyllysine-residue acetyltransferase activity;S-acetyltransferase activity;S-acyltransferase activity;transferase activity;transferase activity, transferring acyl groups;transferase activity, transferring acyl groups other than amino-acyl groups	cell part;chloroplast;chloroplast envelope;chloroplast part;chloroplast stroma;chloroplast thylakoid;cytoplasmic part;cytosolic part;cytosolic ribosome;envelope;intracellular membrane-bounded organelle;intracellular non-membrane-bounded organelle;intracellular organelle;intracellular organelle part;intracellular part;macromolecular complex;membrane;membrane-bounded organelle;non-membrane-bounded …		4	1	50079.8	99.7,50.0,99.4,99.7	ITASDVETAAGIAPSK,IVSWIK,NMIESLSVPTFR,SSIAPPPPPPPPVTAK	sp|Q9SQI8|ODP24_ARATH	1529.799296,744.454782,1392.71542,1551.8700565	ITASDVETAAGIAPSK,SSIAPPPPPPPPVTAK,IVSWIK	http://www.uniprot.org/uniprot/Q9SQI8	10.4167
P09468	atpE	79758840	62049860	91335424	54355272	99602640	70272800	107482424	131246464	186330208	208434304	3035082752	83342752	ATPE_ARATH ATP synthase epsilon chain, chloroplastic OS=Arabidopsis thaliana GN=atpE PE=1 SV=2	ATP biosynthetic process;ATP metabolic process;ATP synthesis coupled proton transport;biosynthetic process;cation transport;cellular biosynthetic process;cellular metabolic process;cellular nitrogen compound biosynthetic process;cellular nitrogen compound metabolic process;cellular process;energy coupled proton transport, down electrochemical gradient;establishment of localization;heterocycle bio…	active transmembrane transporter activity;adenyl nucleotide binding;adenyl ribonucleotide binding;ATP binding;ATPase activity;ATPase activity, coupled;ATPase activity, coupled to movement of substances;ATPase activity, coupled to transmembrane movement of ions;ATPase activity, coupled to transmembrane movement of substances;binding;catalytic activity;cation transmembrane transporter activity;cati…	cell part;chloroplast part;chloroplast thylakoid membrane;cytoplasmic part;intracellular organelle part;intracellular part;macromolecular complex;membrane;membrane part;organelle part;photosynthetic membrane;plastid part;plastid thylakoid membrane;protein complex;proton-transporting ATP synthase complex, catalytic core F(1);proton-transporting two-sector ATPase complex, catalytic domain;thylakoid…	Oxidative phosphorylation;Photosynthesis	2	1	14498.5	99.7,99.7	IGNNEITILVNDAEK,QTIEANLALR	sp|P09468|ATPE_ARATH	1641.863256,1127.63455	IGNNEITILVNDAEK,QTIEANLALR	http://www.uniprot.org/uniprot/P09468	18.9394
Q9ASS2	FREE1	116968248	146111232	155536560	162426128	364646464	401633600	168325488	229362704	220316224	1018524032	330492224	336351264	FREE1_ARATH Protein FREE1 OS=Arabidopsis thaliana GN=FREE1 PE=1 SV=1		binding;cation binding;ion binding;metal ion binding			6	1	65395.1	99.7,96.2,68.2,99.7,99.7,99.7	ADVQEDSTGGVQK,DHWVPDEAVSK,EIGGSSRPPTSGK,FDQSGYDGYNR,LDSSILAFWSK,SDSGEYPAFEDSYGDGVYAYQGGK	sp|Q9ASS2|FREE1_ARATH	1332.619986,1281.609576,1271.650024,1320.54097,1265.67201,2561.056164	EIGGSSRPPTSGK,ADVQEDSTGGVQK,FDQSGYDGYNR	http://www.uniprot.org/uniprot/Q9ASS2	13.8103
Q9SAC6	GWD1	6019849	16123288	19381648	24488164	16466574	37575924	27661472	63573408	58484012	29837172	1757879296	9665997	GWD1_ARATH Alpha-glucan water dikinase 1, chloroplastic OS=Arabidopsis thaliana GN=GWD1 PE=1 SV=2	carbohydrate catabolic process;carbohydrate metabolic process;catabolic process;cellular carbohydrate catabolic process;cellular carbohydrate metabolic process;cellular glucan metabolic process;cellular macromolecule metabolic process;cellular metabolic process;cellular polysaccharide catabolic process;cellular polysaccharide metabolic process;cellular process;cold acclimation;glucan catabolic pr…	adenyl nucleotide binding;adenyl ribonucleotide binding;alpha-glucan, water dikinase activity;ATP binding;binding;catalytic activity;cation binding;ion binding;kinase activity;metal ion binding;nucleotide binding;phosphotransferase activity, paired acceptors;protein binding;purine nucleotide binding;purine ribonucleoside triphosphate binding;purine ribonucleotide binding;ribonucleotide binding;tr…	cell part;chloroplast;chloroplast envelope;chloroplast part;chloroplast stroma;cytoplasmic part;envelope;intracellular membrane-bounded organelle;intracellular organelle;intracellular organelle part;intracellular part;membrane-bounded organelle;mitochondrion;organelle;organelle envelope;organelle part;plastid;plastid envelope;plastid part;plastid stroma		9	1	156580	99.7,99.7,99.7,93.5,99.7,89.0,95.4,98.0,99.7	EVNDSELSSPSSDNLEDAPPSISLVK,GLGETLVGAYPGR,IADLESEAQK,LLSLQPTSADVVYK,NNDSDFYVDFAK,QMYNPEKEKEEYEAAR | Oxidation [M2],SSDMPWPGDEGEQR | Oxidation [M4],TLDEGDQGALK,VRGEEEIPDGAVAVLTPDMPDVLSHVSVR	sp|Q9SAC6|GWD1_ARATH	2728.299153,1288.68261,1102.554168,1532.851262,1433.614042,2029.910832,1605.631528,1145.56556,3086.567384	IADLESEAQK,GLGETLVGAYPGR,LLSLQPTSADVVYK	http://www.uniprot.org/uniprot/Q9SAC6	10.3645
P56797	rps2	52345604	60897236	78943576	44578332	54127940	31342740	92265248	186407376	120613408	67494472	1677549440	39546920	RR2_ARATH 30S ribosomal protein S2, chloroplastic OS=Arabidopsis thaliana GN=rps2 PE=3 SV=1	biosynthetic process;cellular biosynthetic process;cellular macromolecule biosynthetic process;cellular macromolecule metabolic process;cellular metabolic process;cellular process;cellular protein metabolic process;macromolecule biosynthetic process;macromolecule metabolic process;metabolic process;primary metabolic process;protein metabolic process;translation	structural constituent of ribosome;structural molecule activity	cell part;chloroplast;cytoplasmic part;intracellular membrane-bounded organelle;intracellular organelle;intracellular organelle part;intracellular part;macromolecular complex;membrane-bounded organelle;organelle;organelle part;plastid;ribonucleoprotein complex;small ribosomal subunit	Ribosome	5	1	26903.9	99.4,99.7,86.5,99.0,90.6	AGVHFGHGTR,FLSEACDLVFDAASR | Carbamidomethyl [C6],LVFAICEGR | Carbamidomethyl [C6],QFLIVGTK,TEGFNRLPK	sp|P56797|RR2_ARATH	1037.514819,1699.791365,1063.53977,904.54137,1060.56945	QFLIVGTK,LVFAICEGR | Carbamidomethyl [C6],AGVHFGHGTR	http://www.uniprot.org/uniprot/P56797	21.6102
O22173	PAB4	43775344	136807360	70741784	77322592	58177652	141259056	194428064	226675792	187337760	317114144	386155648	98958112	PABP4_ARATH Polyadenylate-binding protein 4 OS=Arabidopsis thaliana GN=PAB4 PE=1 SV=1	biological regulation;posttranscriptional regulation of gene expression;regulation of biological process;regulation of biosynthetic process;regulation of cellular biosynthetic process;regulation of cellular macromolecule biosynthetic process;regulation of cellular metabolic process;regulation of cellular process;regulation of cellular protein metabolic process;regulation of gene expression;regula…	binding;nucleic acid binding;nucleotide binding;protein binding;RNA binding	cell part;cytoplasmic part;cytosol;intracellular membrane-bounded organelle;intracellular organelle;intracellular part;membrane-bounded organelle;nucleus;organelle		7	1	71651.8	99.7,99.7,97.4,97.2,99.7,99.7,97.5	NLDDTVTDEK,NVNQPSSQGSEGNK,QIFVGPFLR,SGVGNLFVK,TLLGESLYPLVDQIESEHAAK,VATDHMGQSR,VSEALDVLR	sp|O22173|PABP4_ARATH	1148.521648,1444.655772,1075.62142,919.514264,2312.202705,1100.50617,1000.561198	SGVGNLFVK,QIFVGPFLR,NLDDTVTDEK	http://www.uniprot.org/uniprot/O22173	12.3867
P50318	At1g56190	110237200	80220360	78385216	130912848	123599864	120017064	114273784	136441424	158567488	165688976	4722559488	113052784	PGKH2_ARATH Phosphoglycerate kinase 2, chloroplastic OS=Arabidopsis thaliana GN=At1g56190 PE=2 SV=3	alcohol catabolic process;alcohol metabolic process;biosynthetic process;carbohydrate biosynthetic process;carbohydrate catabolic process;carbohydrate metabolic process;catabolic process;cellular carbohydrate catabolic process;cellular carbohydrate metabolic process;cellular metabolic process;cellular process;generation of precursor metabolites and energy;glucose catabolic process;glucose metabol…	adenyl nucleotide binding;adenyl ribonucleotide binding;ATP binding;binding;catalytic activity;kinase activity;nucleotide binding;phosphoglycerate kinase activity;phosphotransferase activity, carboxyl group as acceptor;purine nucleotide binding;purine ribonucleoside triphosphate binding;purine ribonucleotide binding;ribonucleotide binding;transferase activity;transferase activity, transferring ph…	cell part;chloroplast;chloroplast part;chloroplast stroma;cytoplasmic part;intracellular membrane-bounded organelle;intracellular organelle;intracellular organelle part;intracellular part;membrane;membrane-bounded organelle;mitochondrion;organelle;organelle part;plastid;plastid part;plastid stroma;thylakoid	Carbon fixation in photosynthetic organisms;Glycolysis / Gluconeogenesis	8	3	49938.1	99.7,99.7,99.7,99.7,99.7,99.7,99.3,50.0	ADLNVPLDDNQNITDDTR,FYKEEEKNEPDFAK,GVSLLLPTDVVIADK,GVSLLLPTDVVIADKFAPDANSK,IVPASAIPDGWMGLDIGPDSVK,IVPASAIPDGWMGLDIGPDSVK | Oxidation [M12],KGVTTIIGGGDSVAAVEK,LAELSK	tr|F4I3L1|F4I3L1_ARATH,tr|Q9SAJ4|Q9SAJ4_ARATH,sp|P50318|PGKH2_ARATH	2027.946359,1772.832642,1538.897506,2369.288886,2237.159052,2253.149949,1700.939428,659.387474	LAELSK,ADLNVPLDDNQNITDDTR,KGVTTIIGGGDSVAAVEK	http://www.uniprot.org/uniprot/P50318	21.1297
Q9S831	PSAE1	919388032	648001536	1000660736	443518976	569044224	1027496064	607882688	484126144	556279360	1861899904	3696992256	498678656	PSAE1_ARATH Photosystem I reaction center subunit IV A, chloroplastic OS=Arabidopsis thaliana GN=PSAE1 PE=1 SV=1	cellular metabolic process;cellular process;metabolic process;photosynthesis		cell part;chloroplast;chloroplast envelope;chloroplast part;chloroplast thylakoid;chloroplast thylakoid membrane;cytoplasmic part;envelope;intracellular membrane-bounded organelle;intracellular organelle;intracellular organelle part;intracellular part;macromolecular complex;membrane;membrane part;membrane-bounded organelle;organelle;organelle envelope;organelle part;organelle subcompartment;photo…	Photosynthesis	3	1	14966.8	99.7,99.7,50.0	DSPAAAAAPDGATATKPKPPPIGPK,NVGSVVAVDQDPK,YPVVVR	sp|Q9S831|PSAE1_ARATH	2325.2271035,1326.680778,731.436094	DSPAAAAAPDGATATKPKPPPIGPK,NVGSVVAVDQDPK,YPVVVR	http://www.uniprot.org/uniprot/Q9S831	30.7692
Q9FX54	GAPC2	4631540736	4083158784	4205006592	3477653760	4045705984	4897196544	3212796672	3110145792	3919150848	3023327232	9840584704	3125940224	G3PC2_ARATH Glyceraldehyde-3-phosphate dehydrogenase GAPC2, cytosolic OS=Arabidopsis thaliana GN=GAPC2 PE=1 SV=1	alcohol biosynthetic process;alcohol catabolic process;alcohol metabolic process;biosynthetic process;carbohydrate biosynthetic process;carbohydrate catabolic process;carbohydrate metabolic process;catabolic process;cellular biosynthetic process;cellular carbohydrate biosynthetic process;cellular carbohydrate catabolic process;cellular carbohydrate metabolic process;cellular metabolic process;cel…	binding;catalytic activity;cation binding;coenzyme binding;cofactor binding;copper ion binding;DNA binding;glyceraldehyde-3-phosphate dehydrogenase (NAD+) (phosphorylating) activity;ion binding;metal ion binding;NAD binding;NADP binding;nucleic acid binding;nucleotide binding;oxidoreductase activity;oxidoreductase activity, acting on the aldehyde or oxo group of donors;oxidoreductase activity, ac…	cell junction;cell part;cell wall;cell-cell junction;chloroplast;cytoplasmic part;cytosol;external encapsulating structure;intracellular membrane-bounded organelle;intracellular non-membrane-bounded organelle;intracellular organelle;intracellular organelle part;intracellular part;membrane;membrane-bounded organelle;mitochondrion;non-membrane-bounded organelle;nuclear part;nucleolus;nucleus;organe…	Alzheimer's disease;Glycolysis / Gluconeogenesis	22	1	36912.8	99.7,99.7,99.0,99.7,99.7,99.7,99.7,99.0,99.0,99.7,90.0,99.7,99.7,90.0,99.7,99.0,98.3,99.7,99.7,99.5,99.0,98.9	AASFNIIPSSTGAAK,AATYDEIKK,AGIALSDK,DAPMFVVGVNEHEYK,FGIVEGLMTTVHSITATQK,FGIVEGLMTTVHSITATQK | Oxidation [M8],GILGYTEDDVVSTDFVGDNR,IGINGFGR,IGINGFGR | Deamidated [N4],KVVISAPSK,LTGMSFR,LVSWYDNEWGYSSR,SDLDIVSNASCTTNCLAPLAK | Carbamidomethyl [C11 C15],SSIFDAK,TLLFGEKPVTVFGIR,VLPSLNGK,VLPSLNGK | Deamidated [N6],VPTVDVSVVDLTVR,VVDLIVHMSK,VVDLIVHMSK | Oxidation [M8],VVISAPSK,YDSVHGQWK	sp|Q9FX54|G3PC2_ARATH	1433.755504,1037.542028,773.431116,1733.8150135,2032.074681,2048.068944,2171.006437,832.457988,833.44426,927.5785365,810.407406,1760.784214,2249.081604,766.387324,1675.971585,826.493896,827.479232,1497.844372,1139.639295,1155.636672,799.482518,1118.516112	TLLFGEKPVTVFGIR,AASFNIIPSSTGAAK,VPTVDVSVVDLTVR	http://www.uniprot.org/uniprot/Q9FX54	61.5385
P56778	psbC	843256896	454655936	832208192	239509552	371149216	565879744	356047392	359165696	411402944	512959808	3185841152	269464384	PSBC_ARATH Photosystem II CP43 reaction center protein OS=Arabidopsis thaliana GN=psbC PE=1 SV=3	cellular macromolecule metabolic process;cellular metabolic process;cellular process;cellular protein metabolic process;electron transport chain;generation of precursor metabolites and energy;macromolecule metabolic process;macromolecule modification;metabolic process;oxidation-reduction process;photosynthetic electron transport chain;photosynthetic electron transport in photosystem II;primary me…	binding;chlorophyll binding;electron carrier activity;electron transporter, transferring electrons within the cyclic electron transport pathway of photosynthesis activity;tetrapyrrole binding	cell part;chloroplast part;chloroplast thylakoid membrane;cytoplasmic part;integral to membrane;intracellular organelle part;intracellular part;intrinsic to membrane;light-harvesting complex;macromolecular complex;membrane;membrane part;organelle part;photosynthetic membrane;photosystem;photosystem II;plastid part;plastid thylakoid membrane;protein complex;thylakoid membrane;thylakoid part	Photosynthesis	5	1	51867.1	98.9,99.0,50.6,99.7,99.7	AAAAGFEK,APWLEPLR,APWLEPLRGPNGLDLSR | Deamidated [N11],LGANVGSAQGPTGLGK,SPTGEVIFGGETMR	sp|P56778|PSBC_ARATH	763.38633,980.547342,1891.009125,1425.761298,1479.706548	LGANVGSAQGPTGLGK,APWLEPLR,SPTGEVIFGGETMR	http://www.uniprot.org/uniprot/P56778	11.6279
Q56WK6	PATL1	128011392	107708984	112565232	110847128	151607632	132716456	157908112	147291632	129801936	152880016	5657186304	136710528	PATL1_ARATH Patellin-1 OS=Arabidopsis thaliana GN=PATL1 PE=1 SV=2	anatomical structure morphogenesis;cell cycle;cell division;cell growth;cell morphogenesis;cell morphogenesis involved in differentiation;cell tip growth;cellular component morphogenesis;cellular component organization;cellular component organization or biogenesis;cellular developmental process;cellular process;cellular process involved in reproduction;developmental cell growth;developmental grow…	binding;enzyme binding;lipid binding;protease binding;protein binding	apoplast;cell junction;cell part;cell-cell junction;chloroplast;cytoplasmic part;extracellular region;Golgi apparatus;integral to membrane;intracellular membrane-bounded organelle;intracellular organelle;intracellular part;intrinsic to membrane;membrane;membrane part;membrane-bounded organelle;organelle;plasma membrane;plasmodesma;plastid;vacuole		15	2	64045.5	90.0,99.7,99.7,99.7,98.7,99.7,99.7,99.7,90.0,90.0,99.7,99.3,99.7,99.7,99.3	ALWQFIR,AVPEKEVTPEKEAPAAEAEK,ENKIDELVESGEEVSEFEK,EVTIPTPVAEKEEVAAPVSDEK,EVTPEKEAPAAEAEK,IDELVESGEEVSEFEK,IVITIDNQTSK,KENKIDELVESGEEVSEFEK,SADTIFK,SDVILTK,SSEAAPVETK,SSFVFVSDFR,TFGSIITSPR,VVVLTAEEVQK,YIAPEQVPVK	sp|Q56ZI2|PATL2_ARATH,sp|Q56WK6|PATL1_ARATH	932.526524,2122.082316,2209.03125,2337.209568,1597.785172,1837.8581545,1230.68589,2337.138474,780.408448,774.446482,1017.50304,1189.58224,1077.584766,1213.69497,1142.636718	YIAPEQVPVK,SADTIFK,VVVLTAEEVQK	http://www.uniprot.org/uniprot/Q56WK6	25.3054
F4I3B3	RBP47A	25694856	57189956	22331344	18595444	16235199	29568176	162865488	237416320	60389484	103104640	163439728	48255248	RB47A_ARATH Polyadenylate-binding protein RBP47A OS=Arabidopsis thaliana GN=RBP47A PE=2 SV=1	cellular macromolecule metabolic process;cellular metabolic process;cellular nitrogen compound metabolic process;cellular process;cellular response to heat;cellular response to stimulus;cellular response to stress;macromolecule metabolic process;metabolic process;mRNA metabolic process;mRNA processing;nitrogen compound metabolic process;nucleic acid metabolic process;nucleobase-containing compoun…	binding;mRNA binding;nucleic acid binding;nucleotide binding;poly(A) RNA binding;poly-purine tract binding;RNA binding;single-stranded RNA binding	cell part;cytoplasmic part;cytosol;intracellular membrane-bounded organelle;intracellular non-membrane-bounded organelle;intracellular organelle;intracellular part;macromolecular complex;membrane-bounded organelle;non-membrane-bounded organelle;nucleus;organelle;ribonucleoprotein complex;RNA granule;stress granule		1	2	48482.8	99.5	VVIDSNTGR	sp|F4I3B3|RB47A_ARATH,sp|Q0WW84|RB47B_ARATH	959.507	VVIDSNTGR	http://www.uniprot.org/uniprot/F4I3B3	2.02247
Q93VG5	RPS8A	82680792	130629312	87130544	38630220	52019928	79685696	135304528	182096448	155430304	95462480	539893952	102015632	RS81_ARATH 40S ribosomal protein S8-1 OS=Arabidopsis thaliana GN=RPS8A PE=2 SV=1	biosynthetic process;cellular biosynthetic process;cellular macromolecule biosynthetic process;cellular macromolecule metabolic process;cellular metabolic process;cellular nitrogen compound metabolic process;cellular process;macromolecule biosynthetic process;macromolecule metabolic process;maturation of SSU-rRNA;maturation of SSU-rRNA from tricistronic rRNA transcript (SSU-rRNA, 5.8S rRNA, LSU-r…	structural constituent of ribosome;structural molecule activity	cell junction;cell part;cell wall;cell-cell junction;chloroplast;cytoplasmic part;cytosol;cytosolic part;cytosolic ribosome;cytosolic small ribosomal subunit;external encapsulating structure;intracellular membrane-bounded organelle;intracellular non-membrane-bounded organelle;intracellular organelle;intracellular organelle part;intracellular part;macromolecular complex;membrane;membrane-bounded o…	Ribosome	3	1	24993.3	99.7,99.7,99.7	SAIVQVDAAPFK,SLDSHIEDQFASGR,VLDVVYNASNNELVR	sp|Q93VG5|RS81_ARATH	1244.678526,1560.7183045,1703.890724	SLDSHIEDQFASGR,SAIVQVDAAPFK,VLDVVYNASNNELVR	http://www.uniprot.org/uniprot/Q93VG5	18.4685
Q9SKK4	GSL	4.15608e+06	13211073	9891175	9070625	13006920	20899096	22349880	20569880	21314728	23105396	503095360	2.86108e+06	GSL_ARATH Probable 2-oxoacid dependent dioxygenase OS=Arabidopsis thaliana GN=GSL-OH PE=2 SV=1	biological regulation;biosynthetic process;carbohydrate biosynthetic process;carbohydrate metabolic process;cellular biosynthetic process;cellular carbohydrate biosynthetic process;cellular carbohydrate metabolic process;cellular metabolic process;cellular process;glucosinolate biosynthetic process;glucosinolate metabolic process;glycoside biosynthetic process;glycoside metabolic process;glycosin…	1-aminocyclopropane-1-carboxylate oxidase activity;binding;catalytic activity;cation binding;ion binding;metal ion binding;oxidoreductase activity;oxidoreductase activity, acting on paired donors, with incorporation or reduction of molecular oxygen;oxidoreductase activity, acting on paired donors, with incorporation or reduction of molecular oxygen, 2-oxoglutarate as one donor, and incorporation …	cell junction;cell-cell junction;plasmodesma		4	1	40350.8	99.7,99.7,99.7,50.0	DTTSESSNHYVAR,RFHDQDPEVR,TFGGAQHTDR,VYGPIK	sp|Q9SKK4|GSL_ARATH	1465.651989,1297.620963,1088.502837,675.397422	VYGPIK,DTTSESSNHYVAR,RFHDQDPEVR	http://www.uniprot.org/uniprot/Q9SKK4	10.8635
P56771	petA	136379360	132245848	137121040	61264884	28442932	191741968	126232544	96644504	96078944	132610368	659516096	98287992	CYF_ARATH Cytochrome f OS=Arabidopsis thaliana GN=petA PE=3 SV=1	cellular metabolic process;cellular process;metabolic process;oxidation-reduction process;photosynthesis	binding;cation binding;electron carrier activity;heme binding;ion binding;iron ion binding;metal ion binding;tetrapyrrole binding;transition metal ion binding	cell part;chloroplast part;chloroplast thylakoid membrane;cytoplasmic part;integral to membrane;integral to thylakoid membrane;intracellular organelle part;intracellular part;intrinsic to membrane;membrane;membrane part;organelle part;photosynthetic membrane;plastid part;plastid thylakoid membrane;thylakoid membrane;thylakoid part	Photosynthesis	2	1	35356.4	99.0,99.7	EVIDIIPR,SNNTVYNATAGGIISK	sp|P56771|CYF_ARATH	953.557266,1608.815888	SNNTVYNATAGGIISK,EVIDIIPR	http://www.uniprot.org/uniprot/P56771	7.5
Q5EAH9	At3g55760	164754944	289569760	172441360	236557504	228372192	307357472	686652992	616957696	287869120	403045408	912786112	574493888	Q5EAH9_ARATH At3g55760 OS=Arabidopsis thaliana GN=At3g55760 PE=2 SV=1			cell part;chloroplast;chloroplast part;chloroplast stroma;cytoplasmic part;intracellular membrane-bounded organelle;intracellular organelle;intracellular organelle part;intracellular part;membrane-bounded organelle;organelle;organelle part;plastid;plastid part;plastid stroma		6	1	65572.2	82.0,50.0,99.7,94.9,50.0,99.7	ESMSQENGVVHMEK,LGMWSR,NTPLDAGHAHVWHER,RPDGVVCR | Carbamidomethyl [C7],TVYVPR,VLDSLDESSTHGVSEDGLK	tr|Q5EAH9|Q5EAH9_ARATH	1603.699419,748.370892,1738.830819,957.48544,733.414532,1986.9438815	VLDSLDESSTHGVSEDGLK,TVYVPR,RPDGVVCR | Carbamidomethyl [C7]	http://www.uniprot.org/uniprot/Q5EAH9	11.7647
Q9SRI1	SEC13A	3536770	474641	530327	5303727	1	5.71244e+06	5.3552e+06	10184091	89899352	76027952	78933888	3786589	SC13A_ARATH Protein transport protein SEC13 homolog A OS=Arabidopsis thaliana GN=SEC13A PE=1 SV=1			cell part;cytoplasmic part;cytosol;intracellular part		1	1	32630.2	99	VIIWTIGK	sp|Q9SRI1|SC13A_ARATH	928.576	VIIWTIGK	http://www.uniprot.org/uniprot/Q9SRI1	2.64901
Q00218	DHS2	28050232	24550784	14299825	24705952	16161860	40603656	31692144	59479428	45768148	39859404	2174484736	26838956	AROG_ARATH Phospho-2-dehydro-3-deoxyheptonate aldolase 2, chloroplastic OS=Arabidopsis thaliana GN=DHS2 PE=2 SV=2	amine biosynthetic process;amine metabolic process;aromatic amino acid family biosynthetic process;aromatic amino acid family metabolic process;aromatic compound biosynthetic process;biosynthetic process;carboxylic acid biosynthetic process;carboxylic acid metabolic process;cellular amine metabolic process;cellular amino acid biosynthetic process;cellular amino acid metabolic process;cellular aro…	3-deoxy-7-phosphoheptulonate synthase activity;binding;catalytic activity;protein binding;transferase activity;transferase activity, transferring alkyl or aryl (other than methyl) groups	cell part;chloroplast;chloroplast part;chloroplast thylakoid;cytoplasmic part;intracellular membrane-bounded organelle;intracellular organelle;intracellular organelle part;intracellular part;membrane-bounded organelle;organelle;organelle part;organelle subcompartment;plastid;plastid part;plastid thylakoid;thylakoid	Phenylalanine, tyrosine and tryptophan biosynthesis	5	3	56148.4	99.7,97.8,50.0,99.0,93.6	GDNINGDAFDEK,GIANPLGIK,ITVIVR,VKLPNLIR,YHTHCDPR | Carbamidomethyl [C5]	sp|Q00218|AROG_ARATH,sp|P29976|AROF_ARATH,tr|Q9SK84|Q9SK84_ARATH	1293.555808,881.53555,699.466288,951.627048,1084.449702	ITVIVR,GDNINGDAFDEK,GIANPLGIK	http://www.uniprot.org/uniprot/Q00218	8.48126
P17745	TUFA	347274016	446169248	509387968	606413184	539851328	1059819008	577800128	1360920192	1924592896	1115842560	65701281792	494209440	EFTU_ARATH Elongation factor Tu, chloroplastic OS=Arabidopsis thaliana GN=TUFA PE=1 SV=1		binding;catalytic activity;GTP binding;GTPase activity;guanyl nucleotide binding;guanyl ribonucleotide binding;hydrolase activity;hydrolase activity, acting on acid anhydrides;hydrolase activity, acting on acid anhydrides, in phosphorus-containing anhydrides;nucleic acid binding;nucleoside-triphosphatase activity;nucleotide binding;protein binding;purine nucleotide binding;purine ribonucleoside t…	apoplast;cell part;chloroplast;chloroplast envelope;chloroplast part;chloroplast stroma;chloroplast thylakoid;chloroplast thylakoid membrane;cytoplasmic part;envelope;extracellular region;intracellular membrane-bounded organelle;intracellular non-membrane-bounded organelle;intracellular organelle;intracellular organelle part;intracellular part;membrane;membrane-bounded organelle;non-membrane-boun…	Plant-pathogen interaction	23	2	51629.6	90.0,99.7,99.7,99.7,99.7,99.7,99.7,95.1,99.7,99.7,99.7,99.7,99.7,90.0,90.0,90.0,90.0,99.7,99.7,99.7,99.7,99.7,99.7	EHILLAK,GITINTATVEYETENR,GMVLAKPGSITPHTK | Oxidation [M2],HYAHVDCPGHADYVK | Carbamidomethyl [C7],ILDEALAGDNVGLLLR,IMNDKDEESK,IMNDKDEESKMVMPGDR | Oxidation [M2 M11 M13],IMNDKDEESKMVMPGDR | Oxidation [M2 M11],IVVELIVPVACEQGMR | Carbamidomethyl [C11],IVVELIVPVACEQGMR | Carbamidomethyl [C11] Oxidation [M15],IYELMDAVDDYIPIPQR | Oxidation [M5],KKPHVNIGTIGHVDHGK,KYDEIDAAPEER,MVMPGDR,MVMPGDR | Oxidation …	sp|Q9ZT91|EFTM_ARATH,sp|P17745|EFTU_ARATH	822.498803,1809.878852,1551.850947,1767.788177,1680.9454055,1207.542528,2041.8813405,2025.881211,1811.9724135,1827.9645065,2066.009236,1836.0165305,1434.667581,804.366138,836.354226,820.359678,820.358852,2134.14798933,1444.77957,1388.667006,1906.051052,1128.644874,1156.648785	VGETVDLVGLR,KYDEIDAAPEER,ILDEALAGDNVGLLLR	http://www.uniprot.org/uniprot/P17745	49.3697
Q9SCX3	At5g19510	53952552	47236392	25507744	72267736	39323872	65825596	88678848	62062120	95094584	78257968	8197081088	30431516	EF1B2_ARATH Elongation factor 1-beta 2 OS=Arabidopsis thaliana GN=At5g19510 PE=1 SV=1	defense response;defense response to bacterium;multi-organism process;response to bacterium;response to biotic stimulus;response to other organism;response to stimulus;response to stress	binding;nucleic acid binding;RNA binding;translation elongation factor activity;translation factor activity, nucleic acid binding	apoplast;cell junction;cell part;cell-cell junction;cytoplasmic part;cytosol;eukaryotic translation elongation factor 1 complex;extracellular region;intracellular membrane-bounded organelle;intracellular organelle;intracellular part;macromolecular complex;membrane;membrane-bounded organelle;organelle;plasma membrane;plasmodesma;protein complex;vacuole		4	2	24200.8	99.7,99.7,98.5,99.7	AVTFSDLHTEEGVK,SSVLMDVKPWDDETDMK,TYISGDQLSVDDVK,VYAAVPVKPSDAFPNASK	sp|Q9SCX3|EF1B2_ARATH,sp|Q84WM9|EF1B1_ARATH	1531.755204,1994.903736,1538.754032,1859.980954	VYAAVPVKPSDAFPNASK,AVTFSDLHTEEGVK,TYISGDQLSVDDVK	http://www.uniprot.org/uniprot/Q9SCX3	28.125
P42697	DRP1A	4.79745e+06	3013516	3.6849e+06	6.86302e+06	8764979	16213035	9672656	5047000	14708967	50241672	1347053824	10159139	DRP1A_ARATH Dynamin-related protein 1A OS=Arabidopsis thaliana GN=DRP1A PE=1 SV=3	anatomical structure morphogenesis;catabolic process;cell cycle cytokinesis;cell cycle process;cell morphogenesis;cell morphogenesis involved in differentiation;cell plate assembly;cell plate formation involved in plant-type cell wall biogenesis;cellular catabolic process;cellular component assembly;cellular component assembly at cellular level;cellular component morphogenesis;cellular component …	binding;catalytic activity;clathrin binding;enzyme binding;GTP binding;GTPase activity;guanyl nucleotide binding;guanyl ribonucleotide binding;hydrolase activity;hydrolase activity, acting on acid anhydrides;hydrolase activity, acting on acid anhydrides, in phosphorus-containing anhydrides;kinase binding;nucleoside-triphosphatase activity;nucleotide binding;protein binding;protein histidine kinas…	cell junction;cell part;cell plate;cell-cell junction;chloroplast part;chloroplast thylakoid membrane;cytoplasmic part;cytoskeletal part;cytosol;intracellular membrane-bounded organelle;intracellular organelle;intracellular organelle part;intracellular part;macromolecular complex;membrane;membrane-bounded organelle;microtubule;organelle;organelle membrane;organelle part;photosynthetic membrane;ph…		8	2	68171.5	93.6,96.1,99.4,99.7,90.0,99.7,99.7,90.0	EIQDETDR,EIQDETDRETGR,EYFSNTTEYR,GPAEASVDTVHAILK,LFDQIFK,LIESSIVSIR,SYIEKPNCIILAISPANQDLATSDAIK | Carbamidomethyl [C8],TFGVLTK	sp|P42697|DRP1A_ARATH,sp|Q9FNX5|DRP1E_ARATH	1004.446984,1447.660082,1308.564004,1506.808176,909.49856,1115.656588,2944.535508,764.444218	LFDQIFK,TFGVLTK,LIESSIVSIR	http://www.uniprot.org/uniprot/P42697	14.4262
O04834	SAR1A	309568064	681207680	200238304	280377792	323450272	56842656	953514048	921778944	780378752	2076778624	852138304	92349520	SAR1A_ARATH GTP-binding protein SAR1A OS=Arabidopsis thaliana GN=SAR1A PE=2 SV=1	cellular process;establishment of localization;establishment of localization in cell;establishment of protein localization;intracellular protein transport;intracellular transport;protein transport;transport;vesicle-mediated transport	binding;GTP binding;guanyl nucleotide binding;guanyl ribonucleotide binding;nucleotide binding;purine nucleotide binding;purine ribonucleoside triphosphate binding;purine ribonucleotide binding;ribonucleotide binding	cell part;cytoplasmic part;endoplasmic reticulum;Golgi apparatus;intracellular membrane-bounded organelle;intracellular organelle;intracellular part;membrane;membrane-bounded organelle;organelle;plasma membrane		2	3	22030.2	99.7,99.7	IDIPYAASEDELR,VDAVVYLVDAYDKER	sp|O04834|SAR1A_ARATH,sp|Q01474|SAR1B_ARATH,tr|Q8VYP7|Q8VYP7_ARATH	1490.73828,1753.896861	IDIPYAASEDELR,VDAVVYLVDAYDKER	http://www.uniprot.org/uniprot/O04834	14.5078
Q9FQ03	XRN3	10134261	18264796	17524336	6279040	10636464	32017224	32347700	127932240	33493016	22939264	89294536	30175572	XRN3_ARATH 5'-3' exoribonuclease 3 OS=Arabidopsis thaliana GN=XRN3 PE=2 SV=1	catabolic process;cellular catabolic process;cellular macromolecule catabolic process;cellular macromolecule metabolic process;cellular metabolic process;cellular nitrogen compound metabolic process;cellular process;macromolecule catabolic process;macromolecule metabolic process;metabolic process;miRNA catabolic process;miRNA metabolic process;mRNA metabolic process;mRNA processing;ncRNA cataboli…	5'-3' exonuclease activity;5'-3' exoribonuclease activity;binding;catalytic activity;cation binding;exonuclease activity;exonuclease activity, active with either ribo- or deoxyribonucleic acids and producing 5'-phosphomonoesters;exoribonuclease activity;exoribonuclease activity, producing 5'-phosphomonoesters;hydrolase activity;hydrolase activity, acting on ester bonds;ion binding;metal ion bindi…	cell part;intracellular membrane-bounded organelle;intracellular organelle;intracellular part;membrane-bounded organelle;nucleus;organelle	Ribosome biogenesis in eukaryotes;RNA degradation	3	1	116824	99.7,99.7,98.7	DASDAAAEEER,FPSEPYQSQSR,LASAPTPSPFQSNDGR	sp|Q9FQ03|XRN3_ARATH	1162.476808,1324.609826,1643.792446	FPSEPYQSQSR,DASDAAAEEER,LASAPTPSPFQSNDGR	http://www.uniprot.org/uniprot/Q9FQ03	3.72549
Q208N7	ACD32	86854568	81966496	77408096	22047060	48536980	71774992	112901168	206348784	112572360	90278936	4242786816	43425696	Q208N7_ARATH Alpha-crystallin domain 32.1 OS=Arabidopsis thaliana GN=ACD32.1 PE=2 SV=1	response to stimulus;response to stress		cell part;cytoplasmic part;intracellular membrane-bounded organelle;intracellular organelle;intracellular part;membrane-bounded organelle;microbody;organelle;peroxisome		4	1	31221.9	97.8,99.3,93.3,99.7	DNVSAEFMDGILR,SNVAESTHSYVVAIELPGASINDIR,TIPHDAAASTK,VEVDNTNLTVTGR	tr|Q208N7|Q208N7_ARATH	1465.693216,2641.342053,1110.572528,1416.716098	VEVDNTNLTVTGR,SNVAESTHSYVVAIELPGASINDIR,TIPHDAAASTK	http://www.uniprot.org/uniprot/Q208N7	21.7544
Q9MAP3	RPL11	46461784	40994964	38855388	23796980	37130184	55760392	52053844	93272208	138793280	39023352	492759040	21157812	RK11_ARATH 50S ribosomal protein L11, chloroplastic OS=Arabidopsis thaliana GN=RPL11 PE=2 SV=1	biosynthetic process;cellular biosynthetic process;cellular macromolecule biosynthetic process;cellular macromolecule metabolic process;cellular metabolic process;cellular process;cellular protein metabolic process;macromolecule biosynthetic process;macromolecule metabolic process;metabolic process;primary metabolic process;protein metabolic process;translation	binding;nucleic acid binding;RNA binding;rRNA binding;structural constituent of ribosome;structural molecule activity	cell part;chloroplast;chloroplast envelope;chloroplast part;chloroplast stroma;cytoplasmic part;cytosolic part;cytosolic ribosome;envelope;intracellular membrane-bounded organelle;intracellular non-membrane-bounded organelle;intracellular organelle;intracellular organelle part;intracellular part;macromolecular complex;membrane;membrane-bounded organelle;non-membrane-bounded organelle;organelle;or…	Ribosome	3	1	23148	90.0,95.9,50.0	SFTFILK,TPPASVLLLK,VVGVIK	sp|Q9MAP3|RK11_ARATH	854.493432,1037.65146,613.417448	SFTFILK,TPPASVLLLK,VVGVIK	http://www.uniprot.org/uniprot/Q9MAP3	10.3604
P56779	psbE	510570368	346715264	470764544	210302496	150572400	450794944	356388224	269464640	291238912	334049664	2017253504	283327584	PSBE_ARATH Cytochrome b559 subunit alpha OS=Arabidopsis thaliana GN=psbE PE=1 SV=4	cellular metabolic process;cellular process;electron transport chain;generation of precursor metabolites and energy;metabolic process;oxidation-reduction process;photosynthetic electron transport chain	binding;cation binding;electron carrier activity;heme binding;ion binding;iron ion binding;metal ion binding;tetrapyrrole binding;transition metal ion binding	cell part;chloroplast part;chloroplast thylakoid membrane;cytoplasmic part;integral to membrane;intracellular organelle part;intracellular part;intrinsic to membrane;macromolecular complex;membrane;membrane part;organelle part;photosynthetic membrane;photosystem II reaction center;plastid part;plastid thylakoid membrane;protein complex;thylakoid membrane;thylakoid part	Photosynthesis	2	1	9386.44	99.7,98.0	FDSLEQLDEFSR,QGIPLITGR	sp|P56779|PSBE_ARATH	1484.680088,953.569184	FDSLEQLDEFSR,QGIPLITGR	http://www.uniprot.org/uniprot/P56779	25.3012
Q9SEI4	RPT3	32276568	50031176	16791648	14715357	23733560	33747496	8836967	11916698	16436978	10822171	298756384	9108976	PRS6B_ARATH 26S protease regulatory subunit 6B homolog OS=Arabidopsis thaliana GN=RPT3 PE=1 SV=1	catabolic process;macromolecule catabolic process;macromolecule metabolic process;metabolic process;primary metabolic process;protein catabolic process;protein metabolic process	adenyl nucleotide binding;adenyl ribonucleotide binding;ATP binding;binding;catalytic activity;hydrolase activity;hydrolase activity, acting on acid anhydrides;hydrolase activity, acting on acid anhydrides, in phosphorus-containing anhydrides;nucleoside-triphosphatase activity;nucleotide binding;purine nucleotide binding;purine ribonucleoside triphosphate binding;purine ribonucleotide binding;pyr…	cell junction;cell part;cell wall;cell-cell junction;cytoplasmic part;cytosol;external encapsulating structure;intracellular membrane-bounded organelle;intracellular organelle;intracellular part;macromolecular complex;membrane;membrane-bounded organelle;nucleus;organelle;plasmodesma;proteasome complex;protein complex	Proteasome	2	1	45750.8	97.6,96.6	FDAQTGADR,VVGSEFVQK	sp|Q9SEI4|PRS6B_ARATH	979.441262,991.538768	VVGSEFVQK,FDAQTGADR	http://www.uniprot.org/uniprot/Q9SEI4	4.41176
Q08682	RPSaA	1.44521e+06	278911	15126.5	982926	58448.6	40792720	11164931	29291832	2064321	21289220	342042944	1.71231e+06	RSSA1_ARATH 40S ribosomal protein Sa-1 OS=Arabidopsis thaliana GN=RPSaA PE=1 SV=3	biosynthetic process;cellular biosynthetic process;cellular component assembly;cellular component assembly at cellular level;cellular component organization;cellular component organization at cellular level;cellular component organization or biogenesis;cellular component organization or biogenesis at cellular level;cellular macromolecular complex assembly;cellular macromolecular complex subunit o…	structural constituent of ribosome;structural molecule activity	90S preribosome;cell junction;cell part;cell-cell junction;chloroplast;cytoplasm;cytoplasmic part;cytosol;cytosolic part;cytosolic ribosome;cytosolic small ribosomal subunit;intracellular membrane-bounded organelle;intracellular non-membrane-bounded organelle;intracellular organelle;intracellular organelle part;intracellular part;macromolecular complex;membrane;membrane-bounded organelle;non-memb…		2	2	32291.1	99.7,99.7	FAQYTGANAIAGR,VIVAIENPQDIIVQSARPYGQR	tr|B9DG17|B9DG17_ARATH,sp|Q08682|RSSA1_ARATH	1338.671146,2465.348445	VIVAIENPQDIIVQSARPYGQR,FAQYTGANAIAGR	http://www.uniprot.org/uniprot/Q08682	11.745
Q9LM92	SMD3B	70045856	83686232	111425720	22394828	64736660	85614888	28633096	4203321	33572148	75642288	636706112	5509147	SMD3B_ARATH Small nuclear ribonucleoprotein SmD3b OS=Arabidopsis thaliana GN=SMD3B PE=2 SV=1			cell part;cytoplasmic part;cytosol;intracellular non-membrane-bounded organelle;intracellular organelle;intracellular organelle part;intracellular part;macromolecular complex;non-membrane-bounded organelle;nuclear part;nucleolus;organelle;organelle part;ribonucleoprotein complex;viral nucleocapsid;virion part		2	2	14237.4	90.0,92.1	SLGIPVK,VSQLEHVFIR	sp|Q9LM92|SMD3B_ARATH,sp|Q9S7E6|SMD3A_ARATH	712.44993,1226.681052	VSQLEHVFIR,SLGIPVK	http://www.uniprot.org/uniprot/Q9LM92	12.9771
Q8LCA1	CURT1B	78687856	119095504	45735648	51130064	18636136	79139160	38537556	41215376	31434172	29595104	582903360	30860608	CUT1B_ARATH Protein CURVATURE THYLAKOID 1B, chloroplastic OS=Arabidopsis thaliana GN=CURT1B PE=1 SV=2	cellular metabolic process;cellular process;electron transport chain;generation of precursor metabolites and energy;metabolic process;oxidation-reduction process;photosynthetic electron transport chain;photosynthetic electron transport in photosystem I;response to abscisic acid stimulus;response to chemical stimulus;response to endogenous stimulus;response to hormone stimulus;response to organic …	binding;DNA binding;nucleic acid binding	cell part;chloroplast;chloroplast envelope;chloroplast part;chloroplast photosystem I;chloroplast thylakoid;chloroplast thylakoid membrane;chromosome;cytoplasmic chromosome;cytoplasmic part;envelope;integral to membrane;intracellular membrane-bounded organelle;intracellular non-membrane-bounded organelle;intracellular organelle;intracellular organelle part;intracellular part;intrinsic to membrane…		2	1	18481.9	99.7,98.9	ATTEVGEAPATTTEAETTELPEIVK,NLVFKPDR	sp|Q8LCA1|CUT1B_ARATH	2587.26915,987.553623	ATTEVGEAPATTTEAETTELPEIVK,NLVFKPDR	http://www.uniprot.org/uniprot/Q8LCA1	18.9655
Q8W034	RNP1	41670729728	30224662528	31155480576	22636988416	24127393792	29968521216	42169319424	53489930240	44214661120	30645358592	25666007040	31770068992	RNP1_ARATH Heterogeneous nuclear ribonucleoprotein 1 OS=Arabidopsis thaliana GN=RNP1 PE=1 SV=1	cellular macromolecule metabolic process;cellular metabolic process;cellular nitrogen compound metabolic process;cellular process;establishment of localization;establishment of RNA localization;macromolecule metabolic process;metabolic process;mRNA metabolic process;mRNA processing;mRNA transport;nitrogen compound metabolic process;nucleic acid metabolic process;nucleic acid transport;nucleobase-…	binding;nucleic acid binding;nucleotide binding;RNA binding	cell part;cytoplasm;intracellular organelle part;intracellular part;macromolecular complex;nuclear part;organelle part;ribonucleoprotein complex;spliceosomal complex	mRNA surveillance pathway	16	1	42352.8	99.0,97.0,99.7,99.7,99.7,99.7,50.0,99.7,99.7,99.7,99.7,99.7,96.0,99.7,99.7,99.0	DKLTGRPR,EEQQVSGR,EHFTNYGEVSQAIVMR,EHFTNYGEVSQAIVMR | Oxidation [M15],GFGFVIFSDPSVLDR,GFGFVSFDSEDAVDSVLHK,HSIDTR,IFVGGLPPTLTDEEFR,KIFVGGLPPTLTDEEFR,LFVGGISWETDEDK,LFVGGISWETDEDKLR,QYFEVYGPVTDVAIMYDQATNRPR,QYFEVYGPVTDVAIMYDQATNRPR | Oxidation [M15],SDPSQGYGGGYNDGQGR,SMGGGGSGGYQGYGGNESSYDGR,TFHDLSGK	sp|Q8W034|RNP1_ARATH	941.542089,931.43553,1879.8945785,1895.888667,1654.8432075,2054.965629,727.36163,1789.9312325,1918.024414,1594.761004,1863.9432775,2832.363129,2848.354191,1713.702086,2198.852922,903.447891	TFHDLSGK,LFVGGISWETDEDKLR,GFGFVSFDSEDAVDSVLHK	http://www.uniprot.org/uniprot/Q8W034	43.0657
Q07473	LHCB4	569295872	308223392	432820032	316179296	458917472	600791936	230128128	188168944	314982720	401475392	3180412416	293441088	CB4A_ARATH Chlorophyll a-b binding protein CP29.1, chloroplastic OS=Arabidopsis thaliana GN=LHCB4.1 PE=1 SV=1	cellular macromolecule metabolic process;cellular metabolic process;cellular process;cellular protein metabolic process;generation of precursor metabolites and energy;macromolecule metabolic process;macromolecule modification;metabolic process;photosynthesis, light harvesting;primary metabolic process;protein metabolic process;protein modification process;protein-chromophore linkage;response to a…	binding;cation binding;chlorophyll binding;ion binding;metal ion binding;tetrapyrrole binding	cell part;chloroplast;chloroplast part;chloroplast thylakoid;chloroplast thylakoid membrane;cytoplasmic part;integral to membrane;intracellular membrane-bounded organelle;intracellular organelle;intracellular organelle part;intracellular part;intrinsic to membrane;macromolecular complex;membrane;membrane part;membrane-bounded organelle;organelle;organelle part;organelle subcompartment;photosynthe…	Photosynthesis - antenna proteins	2	1	31139.1	99.7,99.6	FFDPLGLAADPEK,NLAGDVIGTR	sp|Q07473|CB4A_ARATH	1418.711554,1014.551352	NLAGDVIGTR,FFDPLGLAADPEK	http://www.uniprot.org/uniprot/Q07473	7.93103
Q8VXZ9	RBP47B	100396808	254272944	141714832	228765936	399773952	509165152	522235424	552275776	228194416	446283744	685639488	461106656	R47BP_ARATH Polyadenylate-binding protein RBP47B' OS=Arabidopsis thaliana GN=RBP47B' PE=2 SV=1	cellular macromolecule metabolic process;cellular metabolic process;cellular nitrogen compound metabolic process;cellular process;cellular response to heat;cellular response to stimulus;cellular response to stress;macromolecule metabolic process;metabolic process;mRNA metabolic process;mRNA processing;nitrogen compound metabolic process;nucleic acid metabolic process;nucleobase-containing compoun…	binding;mRNA binding;nucleic acid binding;nucleotide binding;poly(A) RNA binding;poly-purine tract binding;RNA binding;single-stranded RNA binding	cell part;cytoplasmic part;intracellular membrane-bounded organelle;intracellular non-membrane-bounded organelle;intracellular organelle;intracellular part;macromolecular complex;membrane-bounded organelle;non-membrane-bounded organelle;nucleus;organelle;ribonucleoprotein complex;RNA granule;stress granule		8	1	46596.4	90.0,50.0,99.7,99.7,99.2,97.0,99.7,88.8	FAEESER,GYGFVK,ITGQPEGYGFIEFISHAAAER,KNVGVQQQYVTK,MQGQVIGQQAVR,MQGQVIGQQAVR | Oxidation [M1],TRPSAEEAVQR,VVTDPSTGR	sp|Q8VXZ9|R47BP_ARATH	866.379084,669.350824,2292.120993,1390.760468,1313.689264,1329.681688,1242.6361725,930.4818	TRPSAEEAVQR,VVTDPSTGR,FAEESER	http://www.uniprot.org/uniprot/Q8VXZ9	18.3529
Q9LXV3	DIT1	13532283	13576763	20110276	16370823	17723932	28224724	19063324	25121284	24593936	26293112	502748032	21417656	DIT1_ARATH Dicarboxylate transporter 1, chloroplastic OS=Arabidopsis thaliana GN=DIT1 PE=1 SV=1	alpha-ketoglutarate transport;amine metabolic process;ammonia assimilation cycle;anion transport;C4-dicarboxylate transport;carboxylic acid metabolic process;carboxylic acid transport;cation transport;cellular amine metabolic process;cellular amino acid metabolic process;cellular ketone metabolic process;cellular metabolic process;cellular nitrogen compound metabolic process;cellular process;dica…	alpha-ketoglutarate transmembrane transporter activity;C4-dicarboxylate transmembrane transporter activity;carboxylic acid transmembrane transporter activity;dicarboxylic acid transmembrane transporter activity;malate transmembrane transporter activity;organic acid transmembrane transporter activity;oxaloacetate transmembrane transporter activity;substrate-specific transmembrane transporter activ…	cell part;chloroplast;chloroplast envelope;chloroplast inner membrane;chloroplast membrane;chloroplast part;chloroplast thylakoid;cytoplasmic part;envelope;integral to membrane;intracellular membrane-bounded organelle;intracellular organelle;intracellular organelle part;intracellular part;intrinsic to membrane;membrane;membrane part;membrane-bounded organelle;mitochondrion;organelle;organelle env…		1	2	59212.4	99.6	AGGIFLPLVK	sp|Q9LXV3|DIT1_ARATH,tr|B3H4S6|B3H4S6_ARATH	1013.63	AGGIFLPLVK	http://www.uniprot.org/uniprot/Q9LXV3	1.79533
Q9SAF2	F3F19	46782356	69530672	80552840	33581436	143840240	109124624	140904096	258339088	89601168	172123104	162225888	47244512	Q9SAF2_ARATH F3F19.21 protein OS=Arabidopsis thaliana GN=F3F19.21 PE=1 SV=1		binding;nucleic acid binding;nucleotide binding			2	1	61399.2	99.0,99.7	NDGGHNGISGPDTR,NQGQNQIQNR	tr|Q9SAF2|Q9SAF2_ARATH	1395.617019,1198.584658	NDGGHNGISGPDTR,NQGQNQIQNR	http://www.uniprot.org/uniprot/Q9SAF2	4.18848
Q9SAB3	RBP45B	79705008	223194640	218079216	168451056	273939712	342460160	433813248	778264896	284393280	2678817792	856511488	316233120	RB45B_ARATH Polyadenylate-binding protein RBP45B OS=Arabidopsis thaliana GN=RBP45B PE=1 SV=1	cellular macromolecule metabolic process;cellular metabolic process;cellular nitrogen compound metabolic process;cellular process;macromolecule metabolic process;metabolic process;mRNA metabolic process;mRNA processing;nitrogen compound metabolic process;nucleic acid metabolic process;nucleobase-containing compound metabolic process;primary metabolic process;response to chemical stimulus;response…	binding;mRNA binding;nucleic acid binding;nucleotide binding;poly(A) RNA binding;poly-purine tract binding;RNA binding;single-stranded RNA binding	cell part;intracellular membrane-bounded organelle;intracellular organelle;intracellular part;membrane-bounded organelle;nucleus;organelle		2	1	44114.4	99.0,99.7	FSDESEQIR,NVFSQYGEIVHVK	sp|Q9SAB3|RB45B_ARATH	1109.508936,1518.788169	FSDESEQIR,NVFSQYGEIVHVK	http://www.uniprot.org/uniprot/Q9SAB3	5.4321
Q9XF89	LHCB5	2329111296	2124672512	2241187584	2263249664	2506854400	3649440000	1693742848	1670176384	2140704000	2172014080	16634761216	2461426688	CB5_ARATH Chlorophyll a-b binding protein CP26, chloroplastic OS=Arabidopsis thaliana GN=LHCB5 PE=1 SV=1	cellular macromolecule metabolic process;cellular metabolic process;cellular process;cellular protein metabolic process;generation of precursor metabolites and energy;macromolecule metabolic process;macromolecule modification;metabolic process;nonphotochemical quenching;photosynthesis;photosynthesis, light harvesting;primary metabolic process;protein metabolic process;protein modification process…	binding;cation binding;chlorophyll binding;ion binding;metal ion binding;tetrapyrrole binding	cell part;chloroplast;chloroplast part;chloroplast thylakoid;chloroplast thylakoid membrane;cytoplasmic part;integral to membrane;intracellular membrane-bounded organelle;intracellular organelle;intracellular organelle part;intracellular part;intrinsic to membrane;light-harvesting complex;macromolecular complex;membrane;membrane part;membrane-bounded organelle;organelle;organelle part;organelle s…	Photosynthesis - antenna proteins	15	1	30156.3	94.7,99.7,99.7,99.0,87.8,79.9,99.7,99.7,99.7,99.7,99.7,50.0,90.0,99.7,99.7	AVSETSDELAK,DPEQGALLK,HLSDPFGNNLLTVIAGTAER,IFLPDGLLDR,ITNGLDFEDKLHPGGPFDPLGLAK | Deamidated [N3],ITNGLDFEDKLHPGGPFDPLGLAKDPEQGALLK,LHPGGPFDPLGLAK,NIPINLVLAVVAEVVLLGGAEYYR,SEIPEYLNGEVAGDYGYDPFGLGK,TGALLLDGNTLNYFGK,WAMLGAAGFIIPEALNK | Oxidation [M3],WYGPDR,WYGPDRR,YGANCGPEAVWFK | Carbamidomethyl [C5],YQAFELIHAR	sp|Q9XF89|CB5_ARATH	1148.552834,969.515932,2124.111279,1157.649033,2551.313043,3501.83175,1417.775961,2584.473819,2589.200481,1695.894814,1816.964277,792.357956,948.4605,1497.670528,1246.648944	AVSETSDELAK,IFLPDGLLDR,DPEQGALLK	http://www.uniprot.org/uniprot/Q9XF89	66.0714
Q9SI75	CPEFG	88063752	52937644	60204188	86620832	151053504	36491456	9764177	31148900	38174936	116732520	2591804416	26433232	EFGC_ARATH Elongation factor G, chloroplastic OS=Arabidopsis thaliana GN=CPEFG PE=1 SV=1	cellular component organization;cellular component organization at cellular level;cellular component organization or biogenesis;cellular component organization or biogenesis at cellular level;cellular process;chloroplast organization;developmental process;multicellular organismal process;organelle organization;plastid organization;post-embryonic development;seed germination	adenyl nucleotide binding;adenyl ribonucleotide binding;ATP binding;binding;catalytic activity;GTP binding;GTPase activity;guanyl nucleotide binding;guanyl ribonucleotide binding;hydrolase activity;hydrolase activity, acting on acid anhydrides;hydrolase activity, acting on acid anhydrides, in phosphorus-containing anhydrides;nucleic acid binding;nucleoside-triphosphatase activity;nucleotide bindi…	apoplast;cell part;chloroplast;chloroplast envelope;chloroplast part;chloroplast stroma;cytoplasmic part;envelope;extracellular region;intracellular membrane-bounded organelle;intracellular organelle;intracellular organelle part;intracellular part;membrane-bounded organelle;mitochondrion;organelle;organelle envelope;organelle part;plastid;plastid envelope;plastid part;plastid stroma		8	1	86056.5	99.5,99.3,99.7,99.7,90.0,92.5,98.7,99.7	AIVWSGEELGAK,FEPLEAGSGYEFK,FVPILCGSAFK | Carbamidomethyl [C6],KPDDDEPFAGLAFK,MATGLIK | Oxidation [M1],MDFPDPVIK,MDFPDPVIK | Oxidation [M1],RGQINSFGDKPGGLK	sp|Q9SI75|EFGC_ARATH	1258.658492,1472.680788,1237.659974,1548.7505315,748.417466,1060.52883,1076.524122,1572.84723	AIVWSGEELGAK,FEPLEAGSGYEFK,RGQINSFGDKPGGLK	http://www.uniprot.org/uniprot/Q9SI75	10.3448
Q8LD45	At1g78040	133349656	153452896	131698312	117638424	52322364	73163632	153321328	264508192	213972704	107590752	108105496	108650592	Q8LD45_ARATH Allergen, putative OS=Arabidopsis thaliana GN=At1g78040 PE=2 SV=1					2	1	19275.1	99.7,99.6	HANNMGFEK,TMEEVYTDK	tr|Q8LD45|Q8LD45_ARATH	1046.46208,1114.488584	TMEEVYTDK,HANNMGFEK	http://www.uniprot.org/uniprot/Q8LD45	10.5263
A1A6M1	PTAC5	88354904	66444772	224599248	119161296	56591276	50280680	47388840	51353320	37631624	24626896	1541741056	18622768	A1A6M1_ARATH At4g13670 OS=Arabidopsis thaliana GN=PTAC5 PE=2 SV=1			cell part;chloroplast;chloroplast envelope;chloroplast part;chloroplast thylakoid;chloroplast thylakoid membrane;chromosome;cytoplasmic chromosome;cytoplasmic part;envelope;intracellular membrane-bounded organelle;intracellular non-membrane-bounded organelle;intracellular organelle;intracellular organelle part;intracellular part;membrane;membrane-bounded organelle;non-membrane-bounded organelle;n…		4	1	44019.1	99.7,99.7,99.7,90.0	EEAGNGAVFTSVTQVPEKK,EQIVEEVEEEEKR,VGSEGDDVQALQEALLK,VIIAEEK	tr|A1A6M1|A1A6M1_ARATH	1990.006344,1644.798834,1770.909896,800.464902	EQIVEEVEEEEKR,VGSEGDDVQALQEALLK,VIIAEEK	http://www.uniprot.org/uniprot/A1A6M1	14.4703
O23515	RPL15A	90571432	59942036	52583580	44057352	55200292	62186784	99262848	186811808	99221664	71899360	371516896	26856948	RL151_ARATH 60S ribosomal protein L15-1 OS=Arabidopsis thaliana GN=RPL15A PE=2 SV=1	biosynthetic process;cellular biosynthetic process;cellular macromolecule biosynthetic process;cellular macromolecule metabolic process;cellular metabolic process;cellular process;cellular protein metabolic process;macromolecule biosynthetic process;macromolecule metabolic process;metabolic process;primary metabolic process;protein metabolic process;translation	structural constituent of ribosome;structural molecule activity	cell part;cytoplasmic part;cytosol;cytosolic large ribosomal subunit;cytosolic part;cytosolic ribosome;intracellular non-membrane-bounded organelle;intracellular organelle;intracellular organelle part;intracellular part;large ribosomal subunit;macromolecular complex;membrane;non-membrane-bounded organelle;organelle;organelle membrane;organelle part;plasma membrane;ribonucleoprotein complex;riboso…	Ribosome	2	2	24238.7	99.7,98.7	GIVYGKPTNQGVTQLK,YYEIILVDPAHNAVR	sp|Q8VYF1|RL152_ARATH,sp|O23515|RL151_ARATH	1701.948472,1771.932987	YYEIILVDPAHNAVR,GIVYGKPTNQGVTQLK	http://www.uniprot.org/uniprot/O23515	15.1961
Q39108	GGR	6042555	5.65113e+06	9783944	3.70456e+06	5.07704e+06	8723821	10942757	11073111	9585102	7.85529e+06	1024076160	1.50925e+06	GGR_ARATH Heterodimeric geranylgeranyl pyrophosphate synthase small subunit, chloroplastic OS=Arabidopsis thaliana GN=GGR PE=1 SV=2	biosynthetic process;cellular biosynthetic process;cellular lipid metabolic process;cellular metabolic process;cellular process;isoprenoid biosynthetic process;isoprenoid metabolic process;lipid biosynthetic process;lipid metabolic process;metabolic process;primary metabolic process	binding;cation binding;ion binding;metal ion binding;protein binding	cell part;chloroplast;cytoplasmic part;intracellular membrane-bounded organelle;intracellular organelle;intracellular part;membrane-bounded organelle;organelle;plastid	Terpenoid backbone biosynthesis	2	1	35188.2	99.7,90.0	AVGMLYQVVDDITEDKKK,LITEIAR	sp|Q39108|GGR_ARATH	2051.06648,814.491676	LITEIAR,AVGMLYQVVDDITEDKKK	http://www.uniprot.org/uniprot/Q39108	7.66871
P17094	ARP1	338616096	429350240	274725248	249231664	250690032	298532928	434305696	471128256	500192544	295368000	1396156544	315915456	RL31_ARATH 60S ribosomal protein L3-1 OS=Arabidopsis thaliana GN=ARP1 PE=2 SV=5	biosynthetic process;cellular biosynthetic process;cellular macromolecule biosynthetic process;cellular macromolecule metabolic process;cellular metabolic process;cellular process;cellular protein metabolic process;macromolecule biosynthetic process;macromolecule metabolic process;metabolic process;primary metabolic process;protein metabolic process;translation	structural constituent of ribosome;structural molecule activity	cell junction;cell part;cell wall;cell-cell junction;cytoplasmic part;cytosol;cytosolic large ribosomal subunit;cytosolic part;cytosolic ribosome;external encapsulating structure;intracellular membrane-bounded organelle;intracellular non-membrane-bounded organelle;intracellular organelle;intracellular organelle part;intracellular part;large ribosomal subunit;macromolecular complex;membrane;membra…		6	1	44558.6	99.0,90.0,99.7,99.0,69.9,50.0	FTAFMGYK,LALEEIK,VGTEAHTAMTEYDR,VLAHTQIR,VSYTVAR,YATVIR	sp|P17094|RL31_ARATH	963.45568,814.483508,1579.699743,936.5525745,794.42715,721.414458	YATVIR,LALEEIK,VSYTVAR	http://www.uniprot.org/uniprot/P17094	12.8535
Q9LT56	ATN1	3386971	5.56818e+06	5361845	4.26628e+06	8463475	10360809	6.12264e+06	47977984	28500848	36987416	153972944	8003522	Q9LT56_ARATH AT3g27560/MMJ24_11 OS=Arabidopsis thaliana GN=ATN1 PE=2 SV=1	cell differentiation;cellular developmental process;cellular process;developmental process;epidermal cell differentiation;root epidermal cell differentiation	adenyl nucleotide binding;adenyl ribonucleotide binding;ATP binding;binding;catalytic activity;kinase activity;nucleotide binding;phosphotransferase activity, alcohol group as acceptor;protein kinase activity;protein serine/threonine kinase activity;protein serine/threonine/tyrosine kinase activity;purine nucleotide binding;purine ribonucleoside triphosphate binding;purine ribonucleotide binding;…	cell part;cytoplasmic part;intracellular membrane-bounded organelle;intracellular organelle;intracellular part;membrane-bounded organelle;mitochondrion;organelle		1	1	40095.8	98.2	LADFGLAR	tr|Q9LT56|Q9LT56_ARATH	861.472	LADFGLAR	http://www.uniprot.org/uniprot/Q9LT56	2.24719
F4J912	ATL5	207868240	247395904	308953600	130025456	166714544	211517696	315222560	440555776	329181312	175735552	1537216256	166642448	F4J912_ARATH 60S ribosomal protein L5-1 OS=Arabidopsis thaliana GN=ATL5 PE=4 SV=1	biosynthetic process;cellular biosynthetic process;cellular macromolecule biosynthetic process;cellular macromolecule metabolic process;cellular metabolic process;cellular process;cellular protein metabolic process;macromolecule biosynthetic process;macromolecule metabolic process;metabolic process;primary metabolic process;protein metabolic process;translation	5S rRNA binding;binding;nucleic acid binding;RNA binding;rRNA binding;structural constituent of ribosome;structural molecule activity	cell part;cytoplasmic part;intracellular non-membrane-bounded organelle;intracellular organelle;intracellular part;macromolecular complex;non-membrane-bounded organelle;organelle;ribonucleoprotein complex;ribosome	Ribosome	3	1	21544.8	99.7,90.0,50.0	ALLDVGLIR,KLTYEER,VFGALK	tr|F4J912|F4J912_ARATH	968.606052,937.48992,633.387652	VFGALK,ALLDVGLIR,KLTYEER	http://www.uniprot.org/uniprot/F4J912	11.5789
Q9S791	F5A18	382130176	351483104	501377888	372729024	389028064	557428608	636702848	668848704	1852618880	848268352	1789689344	598938816	Q9S791_ARATH AT1G70770 protein OS=Arabidopsis thaliana GN=F5A18.5 PE=1 SV=1			cell junction;cell part;cell-cell junction;cytoplasmic part;endoplasmic reticulum;Golgi apparatus;intracellular membrane-bounded organelle;intracellular organelle;intracellular organelle part;intracellular part;membrane;membrane-bounded organelle;nucleus;organelle;organelle membrane;organelle part;plasma membrane;plasmodesma;vacuolar membrane;vacuolar part		1	1	66863.7	98.8	LSSSPNDALTLNR	tr|Q9S791|Q9S791_ARATH	1386.7	LSSSPNDALTLNR	http://www.uniprot.org/uniprot/Q9S791	2.13115
Q08770	RPL10B	207242336	220155008	155667392	134287424	137238304	189997312	235729504	274978688	241415968	444227968	634798336	121192744	RL102_ARATH 60S ribosomal protein L10-2 OS=Arabidopsis thaliana GN=RPL10B PE=2 SV=2	biosynthetic process;cellular biosynthetic process;cellular macromolecule biosynthetic process;cellular macromolecule metabolic process;cellular metabolic process;cellular process;cellular protein metabolic process;developmental process;macromolecule biosynthetic process;macromolecule metabolic process;metabolic process;primary metabolic process;protein metabolic process;response to abiotic stimu…	structural constituent of ribosome;structural molecule activity	cell part;chloroplast envelope;chloroplast part;cytoplasm;cytoplasmic part;envelope;intracellular membrane-bounded organelle;intracellular non-membrane-bounded organelle;intracellular organelle;intracellular organelle part;intracellular part;macromolecular complex;membrane;membrane-bounded organelle;non-membrane-bounded organelle;nucleus;organelle;organelle envelope;organelle part;plastid envelop…	Ribosome	4	2	24908.9	75.7,77.8,99.7,97.7	IVPDGVNAK,IYDVGMK,VAIGQVLLSVR,VHPFHVLR	sp|Q08770|RL102_ARATH,sp|Q93W22|RL103_ARATH	911.511556,824.417002,1153.721086,1003.57422	VAIGQVLLSVR,IYDVGMK,VHPFHVLR	http://www.uniprot.org/uniprot/Q08770	15.8371
Q8W4D6	F17F16	5311661	7.00768e+06	5032174	6615443	11266856	2.90667e+06	13315495	16754558	6.46921e+06	4.50067e+06	195475920	9508733	Q8W4D6_ARATH High chlorophyll fluorescence phenotype 173 protein OS=Arabidopsis thaliana GN=F17F16.7 PE=2 SV=1	cellular process;translational initiation		cell part;chloroplast;chloroplast envelope;chloroplast part;chloroplast stroma;cytoplasmic part;envelope;intracellular membrane-bounded organelle;intracellular organelle;intracellular organelle part;intracellular part;membrane-bounded organelle;organelle;organelle envelope;organelle part;plastid;plastid envelope;plastid part;plastid stroma		1	1	65707.9	99.7	QGTYFQDTTASK	tr|Q8W4D6|Q8W4D6_ARATH	1345.62	QGTYFQDTTASK	http://www.uniprot.org/uniprot/Q8W4D6	2.00669
Q9S7N7	PSAG	858282944	399253888	605376320	329451936	542146432	499815744	373933536	322827680	377056320	581226560	2684973568	314171904	PSAG_ARATH Photosystem I reaction center subunit V, chloroplastic OS=Arabidopsis thaliana GN=PSAG PE=2 SV=1	biological regulation;cellular metabolic process;cellular nitrogen compound metabolic process;cellular process;coenzyme metabolic process;cofactor metabolic process;electron transport chain;generation of precursor metabolites and energy;heterocycle metabolic process;metabolic process;NADP metabolic process;NADPH regeneration;nicotinamide nucleotide metabolic process;nitrogen compound metabolic pr…	binding;chlorophyll binding;tetrapyrrole binding	cell part;chloroplast;chloroplast envelope;chloroplast part;chloroplast photosystem I;chloroplast thylakoid;chloroplast thylakoid membrane;cytoplasmic part;envelope;integral to membrane;intracellular membrane-bounded organelle;intracellular organelle;intracellular organelle part;intracellular part;intrinsic to membrane;macromolecular complex;membrane;membrane part;membrane-bounded organelle;organ…	Photosynthesis	4	1	17085.1	90.0,99.0,99.7,99.7	EYVSLLK,FVFFNFQR,QGLPEQNGK,THFEAGDDR	sp|Q9S7N7|PSAG_ARATH	850.480636,1103.559098,969.4923,1046.4460895	THFEAGDDR,QGLPEQNGK,FVFFNFQR	http://www.uniprot.org/uniprot/Q9S7N7	20.625
O65719	HSP70	51051124	50480996	10539500	13685659	55314424	58772496	1	8540424	1	1	120198856	1	HSP7C_ARATH Heat shock 70 kDa protein 3 OS=Arabidopsis thaliana GN=HSP70-3 PE=1 SV=1	multi-organism process;response to abiotic stimulus;response to biotic stimulus;response to cadmium ion;response to chemical stimulus;response to heat;response to inorganic substance;response to karrikin;response to metal ion;response to other organism;response to stimulus;response to stress;response to temperature stimulus;response to virus	adenyl nucleotide binding;adenyl ribonucleotide binding;ATP binding;binding;enzyme binding;nucleotide binding;protease binding;protein binding;purine nucleotide binding;purine ribonucleoside triphosphate binding;purine ribonucleotide binding;ribonucleotide binding	apoplast;cell junction;cell part;cell wall;cell-cell junction;chloroplast;cytoplasmic part;cytosol;cytosolic part;cytosolic ribosome;external encapsulating structure;extracellular region;Golgi apparatus;intracellular membrane-bounded organelle;intracellular non-membrane-bounded organelle;intracellular organelle;intracellular organelle part;intracellular part;macromolecular complex;membrane;membra…	Antigen processing and presentation;Endocytosis;MAPK signaling pathway;Measles;Protein processing in endoplasmic reticulum;Spliceosome;Toxoplasmosis	2	1	71146.8	99.7,99.7	NQVAMNPINTVFDAK,VQQLLVDFFNGK	sp|O65719|HSP7C_ARATH	1660.830042,1406.760858	VQQLLVDFFNGK,NQVAMNPINTVFDAK	http://www.uniprot.org/uniprot/O65719	4.16025
Q9FZA2	AGP31	39649724	28849792	52391648	29623700	36463024	102505136	123442552	46157672	126608552	34276980	237325840	53436792	AGP31_ARATH Non-classical arabinogalactan protein 31 OS=Arabidopsis thaliana GN=AGP31 PE=1 SV=1	response to chemical stimulus;response to endogenous stimulus;response to jasmonic acid stimulus;response to organic substance;response to stimulus		cell junction;cell part;cell-cell junction;membrane;plasma membrane;plasmodesma		2	1	38488.3	99.0,99.7	TVTNFGFR,YAAFNTLLGAKPIEGATVK	sp|Q9FZA2|AGP31_ARATH	940.479366,1963.081704	TVTNFGFR,YAAFNTLLGAKPIEGATVK	http://www.uniprot.org/uniprot/Q9FZA2	7.52089
P46286	RPL8A	491954208	455161376	428867552	274571872	323778944	416746752	551527616	662621568	492072832	333322912	2493269504	457396672	RL81_ARATH 60S ribosomal protein L8-1 OS=Arabidopsis thaliana GN=RPL8A PE=1 SV=2	biosynthetic process;cellular biosynthetic process;cellular macromolecule biosynthetic process;cellular macromolecule metabolic process;cellular metabolic process;cellular process;cellular protein metabolic process;macromolecule biosynthetic process;macromolecule metabolic process;metabolic process;primary metabolic process;protein metabolic process;translation	binding;nucleic acid binding;protein binding;RNA binding;structural constituent of ribosome;structural molecule activity	cell part;chloroplast;cytoplasmic part;cytosol;cytosolic large ribosomal subunit;cytosolic part;cytosolic ribosome;intracellular membrane-bounded organelle;intracellular non-membrane-bounded organelle;intracellular organelle;intracellular organelle part;intracellular part;large ribosomal subunit;macromolecular complex;membrane;membrane-bounded organelle;non-membrane-bounded organelle;nuclear part…	Ribosome	6	1	27858.8	73.5,99.3,90.0,99.7,90.0,90.0	AMIGQVAGGGR | Oxidation [M2],GVVTEIIHDPGR,IVPSGCR | Carbamidomethyl [C6],SIPEGAVVCNVEHHVGDR | Carbamidomethyl [C9],SLDFGER,VGLIAAR	sp|P46286|RL81_ARATH	1031.523828,1291.695932,787.403174,1973.942736,822.390748,698.445576	SLDFGER,IVPSGCR | Carbamidomethyl [C6],VGLIAAR	http://www.uniprot.org/uniprot/P46286	24.031
Q9M1X3	F16M2	332844480	241961056	266408096	255538992	163865248	586718144	345024608	327845088	363633920	374080256	1011400960	335341088	Q9M1X3_ARATH AT3g63160/F16M2_10 OS=Arabidopsis thaliana GN=F16M2_10 PE=1 SV=1			cell part;chloroplast;chloroplast envelope;chloroplast membrane;chloroplast outer membrane;chloroplast part;chloroplast thylakoid membrane;cytoplasmic part;envelope;intracellular membrane-bounded organelle;intracellular organelle;intracellular organelle part;intracellular part;membrane;membrane-bounded organelle;organelle;organelle envelope;organelle membrane;organelle outer membrane;organelle pa…		1	1	7256.33	99.7	SGGEVNFPK	tr|Q9M1X3|Q9M1X3_ARATH	933.459	SGGEVNFPK	http://www.uniprot.org/uniprot/Q9M1X3	13.0435
Q9SX68	RPL18	90133640	89626000	60198700	63325168	63298688	98453072	100031384	145951200	106630264	102370680	365017440	62518736	RK18_ARATH 50S ribosomal protein L18, chloroplastic OS=Arabidopsis thaliana GN=RPL18 PE=2 SV=1	biosynthetic process;cellular biosynthetic process;cellular macromolecule biosynthetic process;cellular macromolecule metabolic process;cellular metabolic process;cellular process;cellular protein metabolic process;macromolecule biosynthetic process;macromolecule metabolic process;metabolic process;primary metabolic process;protein metabolic process;translation	binding;nucleic acid binding;RNA binding;rRNA binding;structural constituent of ribosome;structural molecule activity	cell part;chloroplast;chloroplast envelope;chloroplast part;chloroplast stroma;cytoplasmic part;envelope;intracellular membrane-bounded organelle;intracellular non-membrane-bounded organelle;intracellular organelle;intracellular organelle part;intracellular part;macromolecular complex;membrane-bounded organelle;non-membrane-bounded organelle;organelle;organelle envelope;organelle part;plastid;pla…	Ribosome	2	1	18726.2	97.5,90.0	GGYPYHGR,VGEVIAK	sp|Q9SX68|RK18_ARATH	905.417154,714.428726	VGEVIAK,GGYPYHGR	http://www.uniprot.org/uniprot/Q9SX68	8.82353
P56777	psbB	703965696	435730208	786592960	439653120	341511424	481176992	404293248	377054976	457775008	362478080	3726106624	389941760	PSBB_ARATH Photosystem II CP47 reaction center protein OS=Arabidopsis thaliana GN=psbB PE=1 SV=1	cellular macromolecule metabolic process;cellular metabolic process;cellular process;cellular protein metabolic process;electron transport chain;generation of precursor metabolites and energy;macromolecule metabolic process;macromolecule modification;metabolic process;oxidation-reduction process;photosynthetic electron transport chain;primary metabolic process;protein metabolic process;protein mo…	binding;chlorophyll binding;tetrapyrrole binding	cell part;chloroplast part;chloroplast thylakoid membrane;cytoplasmic part;integral to membrane;intracellular organelle part;intracellular part;intrinsic to membrane;macromolecular complex;membrane;membrane part;organelle part;photosynthetic membrane;photosystem;photosystem II;plastid part;plastid thylakoid membrane;protein complex;thylakoid membrane;thylakoid part	Photosynthesis	7	1	56036.4	50.0,99.7,99.5,50.0,99.7,99.7,50.0	ADVPFR,AGSMDNGDGIAVGWLGHPVFR | Oxidation [M4],AQLGEIFELDR,GLPWYR,LAFYDYIGNNPAK,RAQLGEIFELDR,SDGVFR	sp|P56777|PSBB_ARATH	703.36806,2171.02008,1289.66761,790.415026,1484.73745,1445.76641067,679.331148	LAFYDYIGNNPAK,ADVPFR,SDGVFR	http://www.uniprot.org/uniprot/P56777	12.5984
Q9FI56	CLPC1	14406109	49298336	64624228	23702196	43008532	41020932	61560656	227282224	175270192	60259472	15249377280	7.29326e+06	CLPC1_ARATH Chaperone protein ClpC1, chloroplastic OS=Arabidopsis thaliana GN=CLPC1 PE=1 SV=1	ATP catabolic process;ATP metabolic process;biological regulation;catabolic process;cellular catabolic process;cellular component organization;cellular component organization at cellular level;cellular component organization or biogenesis;cellular component organization or biogenesis at cellular level;cellular metabolic process;cellular nitrogen compound catabolic process;cellular nitrogen compou…	adenyl nucleotide binding;adenyl ribonucleotide binding;ATP binding;ATPase activity;ATPase activity, coupled;ATP-dependent peptidase activity;binding;catalytic activity;hydrolase activity;hydrolase activity, acting on acid anhydrides;hydrolase activity, acting on acid anhydrides, in phosphorus-containing anhydrides;nucleoside-triphosphatase activity;nucleotide binding;peptidase activity;peptidase…	cell part;cell wall;chloroplast;chloroplast envelope;chloroplast inner membrane;chloroplast membrane;chloroplast part;chloroplast stroma;chloroplast thylakoid membrane;cytoplasmic part;envelope;external encapsulating structure;intracellular membrane-bounded organelle;intracellular organelle;intracellular organelle part;intracellular part;macromolecular complex;membrane;membrane part;membrane-boun…		38	1	103451	99.7,99.7,90.0,99.0,99.0,99.7,99.7,99.7,99.7,99.7,99.7,99.7,99.7,99.7,99.7,99.0,99.7,99.3,90.0,99.7,99.7,50.0,99.7,99.7,99.4,99.7,99.7,50.0,70.1,99.0,90.0,99.7,99.7,99.7,99.7,99.7,90.0,99.0	AEVSAIQAK,ALAAYYFGSEEAMIR,DREIELR,EGEGVAAR,EIADILLK,FQPVKVPEPTVDETIQILK,GELQCIGATTLDEYR | Carbamidomethyl [C5],GELQCIGATTLDEYRK | Carbamidomethyl [C5],GSGFVAVEIPFTPR,IASGDVPETIEGK,IASGDVPETIEGKK,IGFDLDYDEK,IIGQDEAVK,KVITLDMGLLVAGTK | Oxidation [M7],LAEEGKLDPVVGR,LDEMIVFR | Oxidation [M4],LDMSEFMER,LDMSEFMER | Oxidation [M3 M7],LDPVVGR,LIGSPPGYVGYTEGGQLTEAVR,LLEDSMAEK,LMEEIR,MPTLEEYGTNLTK | Oxidat…	sp|Q9FI56|CLPC1_ARATH	915.505614,1690.80561,929.4967535,787.384688,913.55254,2180.20569,1724.804162,1852.898309,1475.783172,1314.670042,1442.765875,1213.555744,971.53176,1573.915959,1381.7570275,1037.524598,1156.493426,1188.482592,754.435016,2263.153506,1034.49955,789.408028,1511.724126,3459.591537,1353.674172,1958.042063,2032.127724,769.411394,1127.631572,917.509256,761.41222,1028.56577,1582.825178,1174.604232,1396.7…	LAEEGKLDPVVGR,VLENLGADPSNIR,IASGDVPETIEGK	http://www.uniprot.org/uniprot/Q9FI56	39.2896
O23647	SBE2	1289373312	1366080512	1150225792	1385586432	1741816832	2186284800	1581465856	1783253760	1343137664	1396500864	2113008000	2116475776	GLGB1_ARATH 1,4-alpha-glucan-branching enzyme 2-1, chloroplastic/amyloplastic OS=Arabidopsis thaliana GN=SBE2.1 PE=2 SV=1	amylopectin biosynthetic process;biological regulation;biosynthetic process;carbohydrate biosynthetic process;carbohydrate homeostasis;carbohydrate metabolic process;cellular biosynthetic process;cellular carbohydrate biosynthetic process;cellular carbohydrate metabolic process;cellular chemical homeostasis;cellular glucan metabolic process;cellular glucose homeostasis;cellular homeostasis;cellul…	1,4-alpha-glucan branching enzyme activity;binding;catalytic activity;cation binding;hydrolase activity;hydrolase activity, acting on glycosyl bonds;hydrolase activity, hydrolyzing O-glycosyl compounds;ion binding;transferase activity;transferase activity, transferring glycosyl groups;transferase activity, transferring hexosyl groups	amyloplast;cell part;chloroplast;chloroplast part;chloroplast stroma;cytoplasmic part;intracellular membrane-bounded organelle;intracellular organelle;intracellular organelle part;intracellular part;membrane-bounded organelle;organelle;organelle part;plastid;plastid part;plastid stroma	Starch and sucrose metabolism	27	2	97658.7	99.7,99.7,99.7,50.0,89.6,99.0,99.7,99.7,99.5,99.0,71.7,98.5,99.7,99.7,99.7,99.7,99.7,98.3,50.0,99.7,99.0,50.0,99.7,99.7,50.0,99.7,90.0	AASLIGDFNNWNAK,AMQNLEETYGFMTSEHQYISR,CVVYAESHDQALVGDK | Carbamidomethyl [C1],DDVLPR,DSIPAWIK,FGTPDDLK,GHQSDSSSSASDQVQSR,GYHWMWDSR,HDDRPCSFMVYAPCR | Carbamidomethyl [C6 C14],IGCSVPGK | Carbamidomethyl [C3],INTYANFR,IYDIDPMLNSHR | Oxidation [M7],IYESHVGMSSTEPK,KPSYDSDSSSLATTASEK,LFNYGSWEVLR,LREEIDKNEGGLEAFSR,MDTPSGIKDSIPAWIK | Oxidation [M1],MSHSVDQEVGQR | Oxidation [M1],NHLDYR,RFDLGDAEYLR,SATGITYR…	sp|Q9LZS3|GLGB2_ARATH,sp|O23647|GLGB1_ARATH	1519.748272,2534.128299,1789.835439,713.37329,928.507984,891.435276,1761.753798,1236.51768,1909.807476,816.418698,997.498712,1488.707007,1563.728076,1872.860448,1382.705304,1961.985117,1773.9051,1387.616036,816.38996,1353.67329,867.44661,677.319522,1037.491875,1123.57839,761.44532,1163.532384,835.458886	IYESHVGMSSTEPK,TDQHLPDGR,GHQSDSSSSASDQVQSR	http://www.uniprot.org/uniprot/O23647	34.1492
Q9XI55	F9L1	65038780	66032652	48398420	146215168	71229728	91287656	87004320	86374928	66307872	111165496	994560256	72537048	Q9XI55_ARATH F9L1.8 protein OS=Arabidopsis thaliana GN=F9L1.8 PE=2 SV=1		binding;catalytic activity;cation binding;copper ion binding;ion binding;metal ion binding;oxidoreductase activity;transition metal ion binding	cell part;chloroplast;chloroplast envelope;chloroplast part;chloroplast stroma;cytoplasmic part;envelope;intracellular membrane-bounded organelle;intracellular organelle;intracellular organelle part;intracellular part;membrane-bounded organelle;organelle;organelle envelope;organelle part;plastid;plastid envelope;plastid part;plastid stroma;thylakoid		3	1	31923.2	99.6,50.0,99.7	FKEWESAGVK,LYYGAR,VVPVLSQPDDGWKGETGYVQAAFAR	tr|Q9XI55|Q9XI55_ARATH	1179.601695,741.38321,2689.358673	FKEWESAGVK,LYYGAR,VVPVLSQPDDGWKGETGYVQAAFAR	http://www.uniprot.org/uniprot/Q9XI55	13.8983
Q9SZD6	F19B15	251346944	348990368	168962368	200515088	177924256	303424992	28173068	63812744	186595808	85227352	4101912320	85703024	Q9SZD6_ARATH Elongation factor Ts OS=Arabidopsis thaliana GN=F19B15.90 PE=2 SV=1	response to cadmium ion;response to chemical stimulus;response to inorganic substance;response to metal ion;response to stimulus	binding;nucleic acid binding;RNA binding;translation elongation factor activity;translation factor activity, nucleic acid binding	cell part;chloroplast;chloroplast envelope;chloroplast part;chloroplast stroma;cytoplasmic part;envelope;intracellular membrane-bounded organelle;intracellular organelle;intracellular organelle part;intracellular part;membrane-bounded organelle;organelle;organelle envelope;organelle part;plastid;plastid envelope;plastid part;plastid stroma		19	1	103781	99.7,50.0,99.4,99.5,93.5,99.7,98.9,99.5,99.7,99.7,99.7,99.7,99.7,98.2,99.7,99.7,99.7,99.7,99.7	AEDDSPEKEEQTETLAAAAEAEEVVPPIPETK,AQEFLR,EAVASPPTTVVSAALVK,EDLLSKPENIR,EETGAGMMDCK | Carbamidomethyl [C10] Oxidation [M7 M8],EIEMQKEDLLSKPEQIR | Oxidation [M4],EQVVAETPVDEVK,IGAYIHDSR,IGSYIHDSR,KNEEIAAFLDKR,KSQDFAAEVAAQTAAKPK,NALSESEGDMVK,NEEIAAFLDKR,NEELVPGATFTGK,QLREETGAGMMDCK | Carbamidomethyl [C13] Oxidation [M10 M11],RLDSLALLEQPYIKDDK,SDAPAPTSQSR,SQDFAAEVAAQTAAKPK,VVEEEVIATK	tr|Q9SZD6|Q9SZD6_ARATH	3422.629092,762.405252,1638.92551,1312.70305,1259.447326,2101.06341,1441.730524,1030.521984,1046.518086,1432.771909,1859.976348,1278.579152,1304.675454,1361.683418,1656.698337,2016.106851,1115.524222,1731.892884,1115.612554	SQDFAAEVAAQTAAKPK,VVEEEVIATK,NEELVPGATFTGK	http://www.uniprot.org/uniprot/Q9SZD6	24.659
Q9LK47	At3g23700	2636360	3.98977e+06	6452181	1.84383e+06	6544269	16201857	5687550	9517591	8931221	8336676	534394912	3597642	Q9LK47_ARATH AT3g23700/MYM9_3 OS=Arabidopsis thaliana GN=At3g23700 PE=2 SV=1	response to abiotic stimulus;response to cold;response to stimulus;response to stress;response to temperature stimulus	binding;nucleic acid binding;RNA binding	cell part;chloroplast;chloroplast part;chloroplast stroma;cytoplasmic part;intracellular membrane-bounded organelle;intracellular non-membrane-bounded organelle;intracellular organelle;intracellular organelle part;intracellular part;macromolecular complex;membrane-bounded organelle;non-membrane-bounded organelle;nucleus;organelle;organelle part;plastid;plastid part;plastid stroma;ribonucleoprotei…		3	1	42749.5	50.0,50.0,50.0	ITLSIK,LALWPK,LILSEK	tr|Q9LK47|Q9LK47_ARATH	673.437898,726.446246,701.434246	ITLSIK,LILSEK,LALWPK	http://www.uniprot.org/uniprot/Q9LK47	4.59184
P42791	RPL18B	160848128	209434000	182786352	65441532	150351600	192584576	272167264	242668208	199583488	95121808	1048074496	92808880	RL182_ARATH 60S ribosomal protein L18-2 OS=Arabidopsis thaliana GN=RPL18B PE=1 SV=2	biosynthetic process;cellular biosynthetic process;cellular macromolecule biosynthetic process;cellular macromolecule metabolic process;cellular metabolic process;cellular process;cellular protein metabolic process;macromolecule biosynthetic process;macromolecule metabolic process;metabolic process;primary metabolic process;protein metabolic process;translation	binding;protein binding;structural constituent of ribosome;structural molecule activity	cell part;chloroplast;cytoplasmic part;cytosolic large ribosomal subunit;intracellular membrane-bounded organelle;intracellular organelle;intracellular organelle part;intracellular part;large ribosomal subunit;macromolecular complex;membrane;membrane-bounded organelle;organelle;organelle membrane;organelle part;plasma membrane;plastid;ribonucleoprotein complex;vacuolar membrane;vacuolar part;vacu…	Ribosome	3	2	20925.5	99.7,90.0,99.7	APLGQNTVLLR,APLSLSR,IAVLVGTITDDLR	sp|Q940B0|RL183_ARATH,sp|P42791|RL182_ARATH	1180.694064,742.436502,1384.795862	IAVLVGTITDDLR,APLGQNTVLLR,APLSLSR	http://www.uniprot.org/uniprot/P42791	16.5775
O50061	RPL4	187966688	263440432	288986272	139360128	150100320	229834896	319082528	375201056	303653120	257195056	882795520	143875648	RK4_ARATH 50S ribosomal protein L4, chloroplastic OS=Arabidopsis thaliana GN=RPL4 PE=2 SV=2	biosynthetic process;cellular biosynthetic process;cellular macromolecule biosynthetic process;cellular macromolecule metabolic process;cellular metabolic process;cellular process;cellular protein metabolic process;macromolecule biosynthetic process;macromolecule metabolic process;metabolic process;primary metabolic process;protein metabolic process;translation	binding;nucleic acid binding;poly(U) RNA binding;poly-pyrimidine tract binding;RNA binding;rRNA binding;single-stranded RNA binding;structural constituent of ribosome;structural molecule activity	cell part;chloroplast;chloroplast part;chloroplast stroma;chloroplast thylakoid membrane;cytoplasmic part;cytosolic part;cytosolic ribosome;intracellular membrane-bounded organelle;intracellular non-membrane-bounded organelle;intracellular organelle;intracellular organelle part;intracellular part;large ribosomal subunit;macromolecular complex;membrane;membrane-bounded organelle;non-membrane-bound…		2	3	30558.3	99.7,50.0	AIVTDLNNK,NIGTLR	tr|Q3EDH2|Q3EDH2_ARATH,tr|Q2V4Q4|Q2V4Q4_ARATH,sp|O50061|RK4_ARATH	986.539406,672.395068	AIVTDLNNK,NIGTLR	http://www.uniprot.org/uniprot/O50061	5.31915
Q9SIF2	HSP90	2691101696	1183493504	842370688	1154013312	1948286592	596371648	812921536	611029376	321451616	425626400	8160917504	143091552	HS905_ARATH Heat shock protein 90-5, chloroplastic OS=Arabidopsis thaliana GN=HSP90-5 PE=1 SV=1	cellular macromolecule metabolic process;cellular metabolic process;cellular process;cellular protein metabolic process;de-etiolation;establishment of localization;establishment of localization in cell;establishment of protein localization;establishment of protein localization to chloroplast;establishment of protein localization to organelle;intracellular protein transmembrane transport;intracell…	adenyl nucleotide binding;adenyl ribonucleotide binding;ATP binding;binding;nucleotide binding;purine nucleotide binding;purine ribonucleoside triphosphate binding;purine ribonucleotide binding;ribonucleotide binding	cell part;chloroplast;chloroplast envelope;chloroplast part;chloroplast stroma;cytoplasmic part;envelope;intracellular membrane-bounded organelle;intracellular organelle;intracellular organelle part;intracellular part;membrane;membrane-bounded organelle;mitochondrion;organelle;organelle envelope;organelle membrane;organelle part;plastid;plastid envelope;plastid part;plastid stroma;vacuolar membra…		26	3	88661.9	99.7,99.7,99.7,99.7,99.7,99.7,94.7,99.5,99.7,99.7,77.0,99.7,99.7,50.0,99.7,99.3,99.6,90.0,99.7,99.7,98.3,99.7,99.7,99.7,50.0,99.7	AFNEFLDPLAHTHFTTEGEVEFR,AQALGDTSSLEFMR,AQALGDTSSLEFMR | Oxidation [M13],EDDKYEFAESTR,EELIDCLGTIAQSGTSK | Carbamidomethyl [C6],EVEKGEYNEFYK,EVEKGEYNEFYKK,FGWSANMER,FGWSANMER | Oxidation [M7],FLSVTEPSLLGDGGDLEIR,FWENFGR,GVVDSDDLPLNVSR,ILEINPDHPIIK,ITPLLR,LGCIEDTGNHKR | Carbamidomethyl [C3],LSSSPCVLVSGK | Carbamidomethyl [C6],NAPESTEATR,SAPFLEK,SILYIPGMGPLNNEDVTNPK,SILYIPGMGPLNNEDVTNPK | Oxidation […	sp|Q9STX5|ENPL_ARATH,sp|Q9SIF2|HS905_ARATH,tr|F4JQ55|F4JQ55_ARATH	2706.275984,1524.72519,1540.721036,1488.641559,1820.883851,1533.706752,1661.788834,1096.477734,1112.473378,2017.042395,954.43836,1484.752982,1400.807499,711.46541,1398.667084,1232.647116,1074.496544,790.425142,2171.1057555,2187.072048,2333.081904,2141.9907125,2270.09466,3193.396677,755.423728,2137.021245	SILYIPGMGPLNNEDVTNPK | Oxidation [M8],TIEVEEDEPVKEGEEGEPK,GVVDSDDLPLNVSR	http://www.uniprot.org/uniprot/Q9SIF2	38.0769
P41376	TIF4A	58532560	34496464	69231528	19507344	17201196	24360728	76993080	167637280	85176232	629392512	10157518848	48438132	IF4A1_ARATH Eukaryotic initiation factor 4A-1 OS=Arabidopsis thaliana GN=TIF4A-1 PE=1 SV=1		adenyl nucleotide binding;adenyl ribonucleotide binding;ATP binding;ATPase activity;ATPase activity, coupled;ATP-dependent helicase activity;binding;catalytic activity;helicase activity;hydrolase activity;hydrolase activity, acting on acid anhydrides;hydrolase activity, acting on acid anhydrides, in phosphorus-containing anhydrides;nucleic acid binding;nucleoside-triphosphatase activity;nucleotid…	cell part;cytoplasm;intracellular part		16	3	46703.9	99.7,99.0,90.0,65.1,99.7,76.5,99.7,96.8,99.7,99.7,90.0,99.7,99.7,99.7,50.0,90.0	DHTVSATHGDMDQNTR,ELAQQIEK,FMSKPVR,GIVPFCK | Carbamidomethyl [C6],GIYAYGFEKPSAIQQR,GIYAYGFEKPSAIQQR | Deamidated [Q14],GLDVIQQAQSGTGK,KGVAINFVTR,MFVLDEADEMLSR,MFVLDEADEMLSR | Oxidation [M1],MLFDIQK,QFYVNVEKEEWK,SRDHTVSATHGDMDQNTR,SRDHTVSATHGDMDQNTR | Oxidation [M13],VFDMLK,VFDMLKR | Oxidation [M4]	sp|P41377|IF4A2_ARATH,tr|A8MRZ7|A8MRZ7_ARATH,sp|P41376|IF4A1_ARATH	1783.757426,957.517234,863.471072,819.432704,1826.932239,1827.930054,1400.728648,1103.650494,1554.711012,1570.706336,893.470134,1597.784678,2026.894896,2042.886437,751.396224,923.493348	GIYAYGFEKPSAIQQR,GLDVIQQAQSGTGK,ELAQQIEK	http://www.uniprot.org/uniprot/P41376	28.8835
Q93ZT6	EIF	217816	134271	2.60047e+06	1.56559e+06	1.18033e+06	9236227	7.07385e+06	6825948	1.39253e+06	6.00497e+06	309487264	6.64407e+06	IF4G1_ARATH Eukaryotic translation initiation factor isoform 4G-1 OS=Arabidopsis thaliana GN=EIF(ISO)4G1 PE=1 SV=1	biological regulation;posttranscriptional regulation of gene expression;regulation of biological process;regulation of biosynthetic process;regulation of cellular biosynthetic process;regulation of cellular macromolecule biosynthetic process;regulation of cellular metabolic process;regulation of cellular process;regulation of cellular protein metabolic process;regulation of gene expression;regula…	binding;nucleic acid binding;RNA binding;translation factor activity, nucleic acid binding;translation initiation factor activity	cell part;cytoplasm;cytoplasmic part;cytosol;intracellular membrane-bounded organelle;intracellular organelle;intracellular part;membrane-bounded organelle;nucleus;organelle	RNA transport;Viral myocarditis	2	1	85570.7	99.7,50.0	ANISSNQGGGPAPVLVK,SWDNLR	sp|Q93ZT6|IF4G1_ARATH	1607.863804,789.379976	ANISSNQGGGPAPVLVK,SWDNLR	http://www.uniprot.org/uniprot/Q93ZT6	2.94872
Q9M158	STR4	11586972	9912379	18172232	8879574	14431318	4809380	3400416	10179366	1.56735e+06	14971420	157487680	18230592	STR4_ARATH Rhodanese-like domain-containing protein 4, chloroplastic OS=Arabidopsis thaliana GN=STR4 PE=1 SV=2	cellular metabolic process;cellular process;defense response;defense response to bacterium;electron transport chain;generation of precursor metabolites and energy;metabolic process;multi-organism process;oxidation-reduction process;photosynthetic electron transport chain;photosynthetic electron transport in photosystem II;response to bacterium;response to biotic stimulus;response to other organis…	binding;protein binding	cell part;chloroplast;chloroplast envelope;chloroplast part;chloroplast thylakoid;chloroplast thylakoid membrane;cytoplasmic part;envelope;integral to membrane;intracellular membrane-bounded organelle;intracellular organelle;intracellular organelle part;intracellular part;intrinsic to membrane;membrane;membrane part;membrane-bounded organelle;organelle;organelle envelope;organelle part;organelle …		1	1	49386.6	99.7	GWLNSSLPWIEPK	sp|Q9M158|STR4_ARATH	1525.79	GWLNSSLPWIEPK	http://www.uniprot.org/uniprot/Q9M158	2.7897
Q8GUN2	HIT3	6248727	6.54182e+06	1468475	30360984	9261000	25890352	18115140	20940004	829504896	735247296	387453504	27602600	Q8GUN2_ARATH HIS triad family protein 3 OS=Arabidopsis thaliana GN=HIT3 PE=1 SV=1	cellular metabolic process;cellular nitrogen compound metabolic process;cellular process;heterocycle metabolic process;metabolic process;nitrogen compound metabolic process;nucleobase-containing compound metabolic process;nucleobase-containing small molecule metabolic process;nucleoside phosphate metabolic process;nucleotide metabolic process;primary metabolic process;purine nucleotide metabolic …	adenylylsulfatase activity;catalytic activity;hydrolase activity;hydrolase activity, acting on acid anhydrides;hydrolase activity, acting on acid anhydrides, in sulfonyl-containing anhydrides	cell part;cytoplasmic part;intracellular membrane-bounded organelle;intracellular organelle;intracellular part;membrane;membrane-bounded organelle;microbody;organelle;peroxisome;plasma membrane		2	1	16000.3	99.0,69.8	DGLTGLSK,DITPQGPVHILLIPK	tr|Q8GUN2|Q8GUN2_ARATH	789.42351,1639.975212	DGLTGLSK,DITPQGPVHILLIPK	http://www.uniprot.org/uniprot/Q8GUN2	15.6463
Q9FMF7	DIT2	4670609	6.27916e+06	4.12389e+06	15198813	4.58154e+06	13826030	17408656	25980436	5562213	9338143	418114496	19592068	DIT21_ARATH Dicarboxylate transporter 2.1, chloroplastic OS=Arabidopsis thaliana GN=DIT2-1 PE=1 SV=1	acidic amino acid transport;amine metabolic process;amine transport;amino acid transport;ammonia assimilation cycle;anion transport;C4-dicarboxylate transport;carboxylic acid metabolic process;carboxylic acid transport;cation transport;cellular amine metabolic process;cellular amino acid metabolic process;cellular ketone metabolic process;cellular metabolic process;cellular nitrogen compound meta…	acidic amino acid transmembrane transporter activity;active transmembrane transporter activity;amine transmembrane transporter activity;amino acid transmembrane transporter activity;C4-dicarboxylate transmembrane transporter activity;carboxylic acid transmembrane transporter activity;dicarboxylic acid transmembrane transporter activity;L-amino acid transmembrane transporter activity;L-glutamate t…	cell part;chloroplast;chloroplast envelope;chloroplast inner membrane;chloroplast membrane;chloroplast part;chloroplast thylakoid;cytoplasmic part;envelope;integral to membrane;intracellular membrane-bounded organelle;intracellular organelle;intracellular organelle part;intracellular part;intrinsic to membrane;membrane;membrane part;membrane-bounded organelle;organelle;organelle envelope;organell…		1	1	59990.7	99.7	AGGIFLPIIK	sp|Q9FMF7|DIT21_ARATH	1027.65	AGGIFLPIIK	http://www.uniprot.org/uniprot/Q9FMF7	1.7762
P56785	TIC214	28038944	25729916	38881372	22218100	27783948	25977344	49014296	34501616	56535780	18702260	1076142848	54781800	TI214_ARATH Protein TIC 214 OS=Arabidopsis thaliana GN=TIC214 PE=1 SV=1			cell part;chloroplast membrane;chloroplast part;cytoplasmic part;integral to membrane;intracellular organelle part;intracellular part;intrinsic to membrane;membrane;membrane part;organelle membrane;organelle part;plastid membrane;plastid part		10	1	213725	50.0,90.0,99.4,99.0,99.7,60.2,50.0,99.6,99.7,99.7	APIFLK,FLFDIVR,GILIIEPVR,KFEQTIEK,KPSFFEPISK,NLIPLFGPR,SFVVLK,TDSNDQTLIK,TFDQVSTYWSLIHEEK,TIGISLVHK	sp|P56785|TI214_ARATH	687.433828,908.51476,1008.636184,1021.545182,1178.637369,1025.607948,691.429646,1133.560394,1981.947327,966.588408	TDSNDQTLIK,FLFDIVR,APIFLK	http://www.uniprot.org/uniprot/P56785	5.03919
Q96250	ATPC	25479708	42348828	4522255	12300614	24109.8	33627232	7.29595e+06	923846	2.6603e+06	12889402	470686720	11795359	ATPG3_ARATH ATP synthase subunit gamma, mitochondrial OS=Arabidopsis thaliana GN=ATPC PE=2 SV=1	ATP biosynthetic process;ATP metabolic process;ATP synthesis coupled proton transport;biosynthetic process;cation transport;cellular biosynthetic process;cellular metabolic process;cellular nitrogen compound biosynthetic process;cellular nitrogen compound metabolic process;cellular process;energy coupled proton transport, down electrochemical gradient;establishment of localization;heterocycle bio…	active transmembrane transporter activity;ATPase activity;ATPase activity, coupled;ATPase activity, coupled to movement of substances;ATPase activity, coupled to transmembrane movement of ions;ATPase activity, coupled to transmembrane movement of substances;binding;catalytic activity;cation binding;cation transmembrane transporter activity;cation-transporting ATPase activity;hydrogen ion transmem…	cell part;cell wall;chloroplast;cytoplasm;cytoplasmic part;external encapsulating structure;intracellular membrane-bounded organelle;intracellular non-membrane-bounded organelle;intracellular organelle;intracellular organelle part;intracellular part;macromolecular complex;membrane part;membrane-bounded organelle;mitochondrial membrane part;mitochondrial part;mitochondrial proton-transporting ATP …	Alzheimer's disease;Huntington's disease;Oxidative phosphorylation;Parkinson's disease	2	1	35447.6	99.7,99.0	LGELDSYEIEGGETK,NAGEMLDR	sp|Q96250|ATPG3_ARATH	1638.76419,904.41257	NAGEMLDR,LGELDSYEIEGGETK	http://www.uniprot.org/uniprot/Q96250	7.07692
Q9FY50	RPL10	868674560	972672128	853191232	732559040	637906368	842514560	964734976	1027036224	967108992	626741760	2597790208	836832768	RK10_ARATH 50S ribosomal protein L10, chloroplastic OS=Arabidopsis thaliana GN=RPL10 PE=2 SV=1	cellular component biogenesis;cellular component biogenesis at cellular level;cellular component organization or biogenesis;cellular component organization or biogenesis at cellular level;cellular process;ribonucleoprotein complex biogenesis;ribosome biogenesis	binding;nucleic acid binding;RNA binding;rRNA binding	cell part;chloroplast;chloroplast envelope;chloroplast part;chloroplast stroma;cytoplasmic part;cytosolic part;cytosolic ribosome;envelope;intracellular membrane-bounded organelle;intracellular non-membrane-bounded organelle;intracellular organelle;intracellular organelle part;intracellular part;macromolecular complex;membrane-bounded organelle;non-membrane-bounded organelle;organelle;organelle e…		3	1	24735.5	99.7,50.0,50.0	KLENNDFAGAVFEGK,NTLVFK,QFQDLR	sp|Q9FY50|RK10_ARATH	1637.79069,720.418042,805.411424	KLENNDFAGAVFEGK,NTLVFK,QFQDLR	http://www.uniprot.org/uniprot/Q9FY50	12.2727
P42804	HEMA1	113479	1.79348e+06	1.16977e+06	51226.9	1.17421e+06	1.91002e+06	2.7329e+06	4.03114e+06	4.93879e+06	53250.5	107737112	340103	HEM11_ARATH Glutamyl-tRNA reductase 1, chloroplastic OS=Arabidopsis thaliana GN=HEMA1 PE=1 SV=2	biosynthetic process;cellular aromatic compound metabolic process;cellular biosynthetic process;cellular metabolic process;cellular nitrogen compound biosynthetic process;cellular nitrogen compound metabolic process;cellular process;chlorophyll biosynthetic process;chlorophyll metabolic process;cofactor biosynthetic process;cofactor metabolic process;heme biosynthetic process;heme metabolic proce…	binding;catalytic activity;coenzyme binding;cofactor binding;glutamyl-tRNA reductase activity;NADP binding;nucleotide binding;oxidoreductase activity;oxidoreductase activity, acting on the aldehyde or oxo group of donors;oxidoreductase activity, acting on the aldehyde or oxo group of donors, NAD or NADP as acceptor;protein binding	cell part;chloroplast;chloroplast membrane;chloroplast part;cytoplasmic part;intracellular membrane-bounded organelle;intracellular organelle;intracellular organelle part;intracellular part;membrane;membrane-bounded organelle;organelle;organelle membrane;organelle part;plastid;plastid membrane;plastid part	Porphyrin and chlorophyll metabolism	1	1	59514.7	99.6	NVGSCVGEVETAR | Carbamidomethyl [C5]	sp|P42804|HEM11_ARATH	1376.63	NVGSCVGEVETAR | Carbamidomethyl [C5]	http://www.uniprot.org/uniprot/P42804	2.39411
Q93VR3	At5g28840	1	1	266871	1	2.22028e+06	1.01313e+06	2.31749e+06	1.34252e+06	31241	764410	67809984	4955415	GME_ARATH GDP-mannose 3,5-epimerase OS=Arabidopsis thaliana GN=At5g28840 PE=1 SV=1	biosynthetic process;carboxylic acid biosynthetic process;carboxylic acid metabolic process;cellular biosynthetic process;cellular ketone metabolic process;cellular metabolic process;cellular process;L-ascorbic acid biosynthetic process;L-ascorbic acid metabolic process;metabolic process;organic acid biosynthetic process;organic acid metabolic process;oxoacid metabolic process;small molecule bios…	binding;catalytic activity;coenzyme binding;cofactor binding;GDP-mannose 3,5-epimerase activity;isomerase activity;NAD binding;nucleotide binding;racemase and epimerase activity;racemase and epimerase activity, acting on carbohydrates and derivatives	cell part;cytoplasmic part;cytosol;intracellular part	Amino sugar and nucleotide sugar metabolism;Ascorbate and aldarate metabolism	1	1	42758	99.7	ISITGAGGFIASHIAR	sp|Q93VR3|GME_ARATH	1569.87	ISITGAGGFIASHIAR	http://www.uniprot.org/uniprot/Q93VR3	4.24403
Q9S7H1	psaD1	785287488	567511168	810886400	477571616	342446592	1058822208	554135168	502704736	605329344	932442496	3631531008	543819712	PSAD1_ARATH Photosystem I reaction center subunit II-1, chloroplastic OS=Arabidopsis thaliana GN=psaD1 PE=1 SV=1	cellular metabolic process;cellular process;metabolic process;photosynthesis		cell part;chloroplast;chloroplast envelope;chloroplast part;chloroplast thylakoid;chloroplast thylakoid membrane;cytoplasmic part;envelope;intracellular membrane-bounded organelle;intracellular organelle;intracellular organelle part;intracellular part;macromolecular complex;membrane;membrane part;membrane-bounded organelle;organelle;organelle envelope;organelle part;organelle subcompartment;photo…	Photosynthesis	9	1	22597.6	90.0,99.4,99.0,96.9,99.7,99.7,98.8,99.7,99.7	DGVYPEK,EAPVGFTPPQLDPNTPSPIFAGSTGGLLR,EGVGLNMR,EGVGLNMR | Oxidation [M7],EQIFEMPTGGAAIMR,KEQCLALGTR | Carbamidomethyl [C4],NVSPIEVK,TDSSAAAAAAPATK,VFPNGEVQYLHPK	sp|Q9S7H1|PSAD1_ARATH	806.384276,2935.524642,874.434104,890.430664,1649.795782,1174.619151,884.503844,1231.609098,1526.793891	NVSPIEVK,VFPNGEVQYLHPK,DGVYPEK	http://www.uniprot.org/uniprot/Q9S7H1	50
Q9FIH8	At5g42390	2001707	1.24003e+06	1	23621916	2953233	1	1	1	1	2.87267e+06	236127040	1.4828e+06	Q9FIH8_ARATH Insulinase (Peptidase family M16) family protein OS=Arabidopsis thaliana GN=At5g42390 PE=2 SV=1	developmental process;developmental process involved in reproduction;embryo development;embryo development ending in seed dormancy;reproductive process	binding;catalytic activity;cation binding;ion binding;metal ion binding	cell part;chloroplast;chloroplast part;chloroplast stroma;cytoplasmic part;intracellular membrane-bounded organelle;intracellular organelle;intracellular organelle part;intracellular part;membrane-bounded organelle;mitochondrion;organelle;organelle part;plastid;plastid part;plastid stroma		1	1	140605	99.7	LPVAHDGLLK	tr|Q9FIH8|Q9FIH8_ARATH	1061.63	LPVAHDGLLK	http://www.uniprot.org/uniprot/Q9FIH8	0.790514
P93017	At2g33830	1	3.75362e+06	1.8586e+06	1.64931e+06	1	67226424	1	1	1	1.69049e+06	1	1	P93017_ARATH At2g33830/T1B8.13 OS=Arabidopsis thaliana GN=At2g33830 PE=1 SV=1					1	2	11655.8	99.1	TVAAVAGSPGTPTTPGSAR	tr|Q8RYC4|Q8RYC4_ARATH,tr|P93017|P93017_ARATH	1696.88	TVAAVAGSPGTPTTPGSAR	http://www.uniprot.org/uniprot/P93017	17.5926
P49078	ASN1	759740	1.63427e+06	1	212979	1.64592e+06	318126	1	1	1	1	65609564	236213	ASNS1_ARATH Asparagine synthetase [glutamine-hydrolyzing] 1 OS=Arabidopsis thaliana GN=ASN1 PE=2 SV=2	amine biosynthetic process;amine catabolic process;amine metabolic process;asparagine biosynthetic process;asparagine metabolic process;aspartate family amino acid biosynthetic process;aspartate family amino acid metabolic process;biosynthetic process;carboxylic acid biosynthetic process;carboxylic acid catabolic process;carboxylic acid metabolic process;catabolic process;cell communication;cellu…	adenyl nucleotide binding;adenyl ribonucleotide binding;asparagine synthase (glutamine-hydrolyzing) activity;ATP binding;binding;carbon-nitrogen ligase activity, with glutamine as amido-N-donor;catalytic activity;ligase activity;ligase activity, forming carbon-nitrogen bonds;nucleotide binding;purine nucleotide binding;purine ribonucleoside triphosphate binding;purine ribonucleotide binding;ribon…		Alanine, aspartate and glutamate metabolism;Nitrogen metabolism	1	2	65619.8	99.7	VPFLDKDFINTAMSLDPESK | Oxidation [M13]	sp|P49078|ASNS1_ARATH,tr|F4JBH5|F4JBH5_ARATH	2282.12	VPFLDKDFINTAMSLDPESK | Oxidation [M13]	http://www.uniprot.org/uniprot/P49078	3.42466
F4IYK3	At3g08943	1	1	1	1	18892032	10243483	1	1.08742e+06	3.47774e+06	25003952	132564032	4.61932e+06	F4IYK3_ARATH Armadillo/beta-catenin-like repeat-containing protein OS=Arabidopsis thaliana GN=At3g08943 PE=4 SV=1	establishment of localization;establishment of localization in cell;establishment of protein localization;intracellular protein transport;intracellular transport;protein transport;transport		cell part;cytoplasmic part;cytosol;intracellular membrane-bounded organelle;intracellular organelle;intracellular part;membrane-bounded organelle;nucleus;organelle	RNA transport	1	2	96399.8	99.3	VASIEIPQK	tr|F4IYK4|F4IYK4_ARATH,tr|F4IYK3|F4IYK3_ARATH	983.567	VASIEIPQK	http://www.uniprot.org/uniprot/F4IYK3	1.0333
Q93W02	At5g24690	2.13978e+06	16179529	4114681	54172404	24083300	7180109	22701392	13040499	177920848	208018432	536569568	32724648	Q93W02_ARATH AT5g24690/MXC17_8 OS=Arabidopsis thaliana GN=At5g24690 PE=2 SV=1			cell part;chloroplast;chloroplast envelope;chloroplast inner membrane;chloroplast membrane;chloroplast part;cytoplasmic part;envelope;intracellular membrane-bounded organelle;intracellular organelle;intracellular organelle part;intracellular part;membrane;membrane-bounded organelle;mitochondrion;organelle;organelle envelope;organelle inner membrane;organelle membrane;organelle part;plastid;plasti…		3	1	56811.6	99.7,99.7,98.5	ISETSPEIATGGGGGNIGK,KQEDSVSDSPPPK,TMMDLPAGLR | Oxidation [M2 M3]	tr|Q93W02|Q93W02_ARATH	1743.870074,1412.680968,1135.541588	TMMDLPAGLR | Oxidation [M2 M3],ISETSPEIATGGGGGNIGK,KQEDSVSDSPPPK	http://www.uniprot.org/uniprot/Q93W02	8.06142
Q9XI19	F8K7	1	1	1	1	1	56875388	286006	1	2252235	5054339	381734272	1	Q9XI19_ARATH AT1G21600 protein OS=Arabidopsis thaliana GN=F8K7.1 PE=2 SV=1	biological regulation;biosynthetic process;cellular biosynthetic process;cellular component organization;cellular component organization at cellular level;cellular component organization or biogenesis;cellular component organization or biogenesis at cellular level;cellular macromolecule biosynthetic process;cellular macromolecule metabolic process;cellular metabolic process;cellular nitrogen comp…		cell part;chloroplast;chromosome;cytoplasmic chromosome;cytoplasmic part;intracellular membrane-bounded organelle;intracellular non-membrane-bounded organelle;intracellular organelle;intracellular organelle part;intracellular part;membrane-bounded organelle;non-membrane-bounded organelle;nucleoid;organelle;organelle part;plastid;plastid chromosome;plastid part		2	1	37376.4	99.7,98.7	KPPDPDNDVYDFR,VLVTVPGGR	tr|Q9XI19|Q9XI19_ARATH	1576.7163,896.546566	KPPDPDNDVYDFR,VLVTVPGGR	http://www.uniprot.org/uniprot/Q9XI19	6.70732
P41127	RPL13B	472761120	344576576	374400544	210817472	220131456	404361728	487402880	640247616	452672544	436504672	1459526144	381594624	RL131_ARATH 60S ribosomal protein L13-1 OS=Arabidopsis thaliana GN=RPL13B PE=1 SV=1	biosynthetic process;cellular biosynthetic process;cellular macromolecule biosynthetic process;cellular macromolecule metabolic process;cellular metabolic process;cellular process;cellular protein metabolic process;macromolecule biosynthetic process;macromolecule metabolic process;metabolic process;primary metabolic process;protein metabolic process;translation	structural constituent of ribosome;structural molecule activity	cell junction;cell part;cell wall;cell-cell junction;cytoplasmic part;cytosol;cytosolic large ribosomal subunit;cytosolic part;cytosolic ribosome;external encapsulating structure;intracellular non-membrane-bounded organelle;intracellular organelle;intracellular organelle part;intracellular part;large ribosomal subunit;macromolecular complex;membrane;non-membrane-bounded organelle;nuclear part;nuc…		4	2	23766.5	97.3,50.0,99.7,84.8	GFTLEELK,LVIFPR,SLEGLQTNVQR,TWFNQPAR	sp|P41127|RL131_ARATH,tr|A8MQA1|A8MQA1_ARATH	935.49637,743.47137,1243.655638,1018.50326	SLEGLQTNVQR,LVIFPR,TWFNQPAR	http://www.uniprot.org/uniprot/P41127	16.0194
Q9LQ55	DRP2B	4604004	24444048	13694367	27682200	14788601	65322748	52975596	21885720	320771904	128315736	585884224	34930172	DRP2B_ARATH Dynamin-2B OS=Arabidopsis thaliana GN=DRP2B PE=1 SV=2	catabolic process;cellular catabolic process;cellular component organization;cellular component organization or biogenesis;cellular membrane organization;cellular metabolic process;cellular nitrogen compound catabolic process;cellular nitrogen compound metabolic process;cellular process;clathrin-mediated endocytosis;endocytosis;establishment of localization;GTP catabolic process;GTP metabolic pro…	binding;catalytic activity;clathrin binding;GTP binding;GTPase activity;guanyl nucleotide binding;guanyl ribonucleotide binding;hydrolase activity;hydrolase activity, acting on acid anhydrides;hydrolase activity, acting on acid anhydrides, in phosphorus-containing anhydrides;nucleoside-triphosphatase activity;nucleotide binding;protein binding;purine nucleotide binding;purine ribonucleoside triph…	cell junction;cell part;cell plate;cell-cell junction;clathrin-coated endocytic vesicle;clathrin-coated vesicle;coated vesicle;cytoplasmic membrane-bounded vesicle;cytoplasmic part;cytoplasmic vesicle;cytoskeletal part;cytosol;endocytic vesicle;intracellular membrane-bounded organelle;intracellular organelle;intracellular organelle part;intracellular part;macromolecular complex;membrane;membrane-…		7	2	100227	99.7,99.7,54.5,99.0,79.8,99.7,99.7	EVVAIASAALDGFKNEAK,IDQAAENPK,IESLIQEDQNVK,LIDLPGLDQR,SILTGAPQSK,VLVDIVSASANATPGLGR,YSDPAQNGEDSSGSGGSSR	sp|Q9SE83|DRP2A_ARATH,sp|Q9LQ55|DRP2B_ARATH	1831.977396,984.489598,1414.731722,1138.637406,1000.561676,1738.967664,1856.74359	SILTGAPQSK,LIDLPGLDQR,EVVAIASAALDGFKNEAK	http://www.uniprot.org/uniprot/Q9LQ55	10.4348
P56763	rpoC1	1	28016.7	318047	13518.1	1	1	1	1	1	748135	142225296	1	RPOC1_ARATH DNA-directed RNA polymerase subunit beta' OS=Arabidopsis thaliana GN=rpoC1 PE=3 SV=1	biosynthetic process;cellular biosynthetic process;cellular macromolecule biosynthetic process;cellular macromolecule metabolic process;cellular metabolic process;cellular nitrogen compound metabolic process;cellular process;macromolecule biosynthetic process;macromolecule metabolic process;metabolic process;nitrogen compound metabolic process;nucleic acid metabolic process;nucleobase-containing …	binding;catalytic activity;DNA binding;DNA-directed RNA polymerase activity;nucleic acid binding;nucleotidyltransferase activity;RNA polymerase activity;transferase activity;transferase activity, transferring phosphorus-containing groups	cell part;chloroplast;cytoplasmic part;intracellular membrane-bounded organelle;intracellular organelle;intracellular part;membrane-bounded organelle;organelle;plastid	Purine metabolism;Pyrimidine metabolism;RNA polymerase	1	1	78581.9	99.7	LVQEAVDTLLDNGIR	sp|P56763|RPOC1_ARATH	1654.9	LVQEAVDTLLDNGIR	http://www.uniprot.org/uniprot/P56763	2.20588
F4HQH8	At1g01080	1	2.49081e+06	1	1	309092	1.81885e+06	1.29491e+06	4.41907e+06	1517029	2349352	258779840	3.1927e+06	F4HQH8_ARATH RNA-binding (RRM/RBD/RNP motifs) family protein OS=Arabidopsis thaliana GN=At1g01080 PE=4 SV=1		binding;nucleic acid binding;nucleotide binding	cell part;chloroplast;chloroplast envelope;chloroplast part;chloroplast stroma;cytoplasmic part;envelope;intracellular membrane-bounded organelle;intracellular organelle;intracellular organelle part;intracellular part;membrane-bounded organelle;nucleus;organelle;organelle envelope;organelle part;plastid;plastid envelope;plastid part;plastid stroma		1	2	32674.5	99.7	EEEVVKGEAEPNKDSVVSK	tr|Q8W592|Q8W592_ARATH,tr|F4HQH8|F4HQH8_ARATH	2072.03	EEEVVKGEAEPNKDSVVSK	http://www.uniprot.org/uniprot/F4HQH8	6.46258
Q9FF91	At5g23890	308160672	229952160	273556288	263919136	298656160	226945280	129019992	235382512	200733568	129173344	875492992	193212416	Q9FF91_ARATH Uncharacterized protein OS=Arabidopsis thaliana GN=At5g23890 PE=1 SV=1			cell part;chloroplast;chloroplast envelope;chloroplast part;chloroplast thylakoid membrane;cytoplasmic part;envelope;intracellular membrane-bounded organelle;intracellular organelle;intracellular organelle part;intracellular part;membrane;membrane-bounded organelle;mitochondrion;organelle;organelle envelope;organelle part;photosynthetic membrane;plastid;plastid envelope;plastid part;plastid thyla…		6	1	103926	50.0,99.6,99.7,90.0,99.7,99.7	DAAIVR,ETEQSIVLNEMER | Oxidation [M11],GQAAIALSSGEASDIVSEELAR,QDLISWK,VANSEESNLKDEDK,VVVDKDLQETSSR	tr|Q9FF91|Q9FF91_ARATH	643.365593,1592.73278,2173.102206,888.472796,1576.728783,1474.769685	DAAIVR,VVVDKDLQETSSR,VANSEESNLKDEDK	http://www.uniprot.org/uniprot/Q9FF91	7.92812
Q9SD76	PHS2	104077952	45808356	60269996	12003180	16594044	31790896	52851328	31179524	18992612	22763524	363003072	19188724	PHS2_ARATH Alpha-glucan phosphorylase 2, cytosolic OS=Arabidopsis thaliana GN=PHS2 PE=1 SV=1	carbohydrate metabolic process;metabolic process;primary metabolic process;response to abiotic stimulus;response to cadmium ion;response to chemical stimulus;response to inorganic substance;response to metal ion;response to stimulus;response to stress;response to water;response to water deprivation	binding;catalytic activity;cofactor binding;glycogen phosphorylase activity;phosphorylase activity;pyridoxal phosphate binding;transferase activity;transferase activity, transferring glycosyl groups;transferase activity, transferring hexosyl groups;vitamin B6 binding;vitamin binding	cell part;chloroplast;cytoplasmic part;cytosol;intracellular membrane-bounded organelle;intracellular organelle;intracellular part;membrane-bounded organelle;organelle;plastid	Insulin signaling pathway;Starch and sucrose metabolism	5	1	95158.1	99.7,90.0,99.7,99.7,94.8	ANPEADDATEIAGNIVYHAK,LAQYIER,QFADNEELQSEWASAK,TDKWITDLDLLTGLR,VDEAYKDR	sp|Q9SD76|PHS2_ARATH	2098.002663,891.484382,1851.82827,1758.96432,994.474914	LAQYIER,ANPEADDATEIAGNIVYHAK,VDEAYKDR	http://www.uniprot.org/uniprot/Q9SD76	7.8478
Q9FJD4	KPNB1	67094232	78481464	113428152	140973632	79498168	133691360	167626288	94401216	261588848	375403008	416498240	363257024	IMB1_ARATH Importin subunit beta-1 OS=Arabidopsis thaliana GN=KPNB1 PE=1 SV=1	establishment of localization;establishment of localization in cell;establishment of protein localization;intracellular protein transport;intracellular transport;nuclear import;nuclear transport;nucleocytoplasmic transport;protein import;protein import into nucleus;protein targeting;protein transport;transport	binding;protein binding;protein transporter activity;substrate-specific transporter activity;transporter activity	cell part;chloroplast;cytoplasm;cytoplasmic part;intracellular membrane-bounded organelle;intracellular organelle;intracellular part;membrane-bounded organelle;nucleus;organelle;plastid	RNA transport	1	1	96258	99.5	TAAYEALNEVVR	sp|Q9FJD4|IMB1_ARATH	1334.67	TAAYEALNEVVR	http://www.uniprot.org/uniprot/Q9FJD4	1.37931
O49562	RP1	66348220	103335112	74773480	33553048	28240648	113507088	108386304	113885136	95054016	139957696	613779136	76717424	PDRP1_ARATH Pyruvate, phosphate dikinase regulatory protein 1, chloroplastic OS=Arabidopsis thaliana GN=RP1 PE=1 SV=1	cellular macromolecule metabolic process;cellular metabolic process;cellular process;cellular protein metabolic process;dephosphorylation;macromolecule metabolic process;macromolecule modification;metabolic process;phosphate-containing compound metabolic process;phosphorus metabolic process;phosphorylation;primary metabolic process;protein metabolic process;protein modification process;protein ph…	adenyl nucleotide binding;adenyl ribonucleotide binding;ATP binding;binding;catalytic activity;hydrolase activity;hydrolase activity, acting on ester bonds;kinase activity;nucleotide binding;phosphatase activity;phosphoprotein phosphatase activity;phosphoric ester hydrolase activity;phosphotransferase activity, alcohol group as acceptor;phosphotransferase activity, phosphate group as acceptor;pro…	cell part;chloroplast;chloroplast part;chloroplast stroma;cytoplasmic part;intracellular membrane-bounded organelle;intracellular organelle;intracellular organelle part;intracellular part;membrane-bounded organelle;organelle;organelle part;plastid;plastid part;plastid stroma		2	1	43683.1	99.7,50.0	HDDGALPENLEK,LMEIIK	sp|O49562|PDRP1_ARATH	1336.629268,745.442638	HDDGALPENLEK,LMEIIK	http://www.uniprot.org/uniprot/O49562	4.4665
O23684	At2g41950	1	1	1	1.25623e+06	1.94076e+06	56486.9	20591.6	1	818807	2005265	135152800	4.05967e+06	O23684_ARATH At2g41950/T6D20.26 OS=Arabidopsis thaliana GN=At2g41950 PE=2 SV=1			cell part;cell wall;chloroplast;chloroplast part;chloroplast stroma;cytoplasmic part;external encapsulating structure;intracellular membrane-bounded organelle;intracellular organelle;intracellular organelle part;intracellular part;membrane-bounded organelle;organelle;organelle part;plant-type cell wall;plastid;plastid part;plastid stroma		1	1	30020.7	99.7	VVISHPQGR	tr|O23684|O23684_ARATH	991.56	VVISHPQGR	http://www.uniprot.org/uniprot/O23684	3.38346
O48549	RPS6A	101107808	59345416	79791640	28529608	63852568	69776944	95283400	108578088	126856312	97544448	263905792	74165464	RS61_ARATH 40S ribosomal protein S6-1 OS=Arabidopsis thaliana GN=RPS6A PE=1 SV=2	biosynthetic process;cellular biosynthetic process;cellular component biogenesis;cellular component biogenesis at cellular level;cellular component organization or biogenesis;cellular component organization or biogenesis at cellular level;cellular macromolecule biosynthetic process;cellular macromolecule metabolic process;cellular metabolic process;cellular nitrogen compound metabolic process;cel…	structural constituent of ribosome;structural molecule activity	cell junction;cell part;cell-cell junction;chloroplast;cytoplasmic part;cytosol;cytosolic part;cytosolic ribosome;cytosolic small ribosomal subunit;intracellular membrane-bounded organelle;intracellular non-membrane-bounded organelle;intracellular organelle;intracellular organelle part;intracellular part;macromolecular complex;membrane;membrane-bounded organelle;non-membrane-bounded organelle;nuc…	Insulin signaling pathway;mTOR signaling pathway;Ribosome	3	1	28366.7	99.7,99.7,90.0	KLEIDDDQKLR,LVTPLTLQR,TYVNTYR	sp|O48549|RS61_ARATH	1371.746712,1039.642666,915.44934	LVTPLTLQR,KLEIDDDQKLR,TYVNTYR	http://www.uniprot.org/uniprot/O48549	10.8
Q9LQK7	ABCI7	1	1	809477	1	3.49205e+06	1	355266	346182	1.71918e+06	1	81727024	1.42963e+06	AB7I_ARATH Protein ABCI7, chloroplastic OS=Arabidopsis thaliana GN=ABCI7 PE=1 SV=1	biosynthetic process;cellular biosynthetic process;cellular component organization;cellular component organization or biogenesis;cellular membrane organization;cellular metabolic process;cellular process;cofactor biosynthetic process;cofactor metabolic process;developmental process;developmental process involved in reproduction;embryo development;embryo development ending in seed dormancy;establi…	binding;protein binding;transporter activity	cell part;chloroplast;chloroplast part;chloroplast stroma;cytoplasmic part;intracellular membrane-bounded organelle;intracellular organelle;intracellular organelle part;intracellular part;membrane-bounded organelle;organelle;organelle part;plastid;plastid part;plastid stroma		1	1	52823.9	98.2	SSQIEPISTQQR	sp|Q9LQK7|AB7I_ARATH	1372.7	SSQIEPISTQQR	http://www.uniprot.org/uniprot/Q9LQK7	2.52632
F4JV86	At4g39040	6.58583e+06	1.21273e+06	5766496	2.01407e+06	2171797	1	1.98789e+06	966770	488310	1	156185552	3392597	F4JV86_ARATH Putative RNA-binding protein containing KH domain OS=Arabidopsis thaliana GN=At4g39040 PE=1 SV=1		binding;nucleic acid binding;RNA binding			1	2	31561.9	99.7	GIEDSEASEEVSEIGDKEEK	tr|Q9SVI9|Q9SVI9_ARATH,tr|F4JV86|F4JV86_ARATH	2178.97	GIEDSEASEEVSEIGDKEEK	http://www.uniprot.org/uniprot/F4JV86	7.14286
P60039	RPL7C	314688864	348300000	471788864	208880192	156180032	315311392	431081984	541917120	489205824	236204816	1811489024	248528192	RL73_ARATH 60S ribosomal protein L7-3 OS=Arabidopsis thaliana GN=RPL7C PE=2 SV=1			cell part;cytoplasmic part;intracellular non-membrane-bounded organelle;intracellular organelle;intracellular part;macromolecular complex;non-membrane-bounded organelle;organelle;ribonucleoprotein complex;ribosome		5	4	27939.5	95.0,50.0,50.0,99.3,98.1	GINAIDPK,ILQLLR,LLFIIR,QIFNGVFLK,VVVPESVLK	tr|A8MRH4|A8MRH4_ARATH,sp|P60039|RL73_ARATH,tr|F4IT48|F4IT48_ARATH,sp|P60040|RL72_ARATH	826.457034,754.508892,773.517568,1064.606724,968.593164	GINAIDPK,LLFIIR,VVVPESVLK	http://www.uniprot.org/uniprot/P60039	15.7025
P27140	BCA1	615026368	281619040	561389248	409115840	473291072	368776864	249425248	268745344	327864064	440814400	4792708608	364731104	BCA1_ARATH Beta carbonic anhydrase 1, chloroplastic OS=Arabidopsis thaliana GN=BCA1 PE=1 SV=2	biological regulation;carbon utilization;cellular metabolic process;cellular process;defense response;defense response to bacterium;defense response to fungus;defense response to fungus, incompatible interaction;defense response, incompatible interaction;immune response;immune system process;innate immune response;metabolic process;multi-organism process;photosynthesis;regulation of biological pr…	binding;carbonate dehydratase activity;carbon-oxygen lyase activity;catalytic activity;cation binding;hydro-lyase activity;ion binding;lyase activity;metal ion binding;transition metal ion binding;zinc ion binding	apoplast;cell part;chloroplast;chloroplast envelope;chloroplast part;chloroplast stroma;chloroplast thylakoid membrane;cytoplasmic part;envelope;extracellular region;intracellular membrane-bounded organelle;intracellular organelle;intracellular organelle part;intracellular part;membrane;membrane-bounded organelle;organelle;organelle envelope;organelle part;photosynthetic membrane;plasma membrane;…	Nitrogen metabolism	8	4	37449.4	92.5,99.7,96.8,50.0,50.0,97.2,99.7,99.7	AFDPVETIK,EKYETNPALYGELAK,GGYYDFVK,GTLALK,ICLPAK | Carbamidomethyl [C2],NIANMVPPFDK | Oxidation [M5],YETNPALYGELAK,YGGVGAAIEYAVLHLK	tr|F4K875|F4K875_ARATH,sp|P42737|BCA2_ARATH,tr|F4K873|F4K873_ARATH,sp|P27140|BCA1_ARATH	1018.537746,1724.859136,947.442132,601.382126,700.39608,1260.620562,1467.727314,1659.909753	AFDPVETIK,GGYYDFVK,NIANMVPPFDK | Oxidation [M5]	http://www.uniprot.org/uniprot/P27140	20.4611
O04658	NOP5	12732605	32350336	51294272	49940772	52335048	76966016	52239616	62790232	70814272	207640528	32830128	45013932	NOP5A_ARATH Probable nucleolar protein 5-1 OS=Arabidopsis thaliana GN=NOP5-1 PE=2 SV=2	cellular component biogenesis;cellular component biogenesis at cellular level;cellular component organization or biogenesis;cellular component organization or biogenesis at cellular level;cellular process;ribonucleoprotein complex biogenesis;ribosome biogenesis		cell junction;cell part;cell-cell junction;intracellular non-membrane-bounded organelle;intracellular organelle;intracellular organelle part;intracellular part;non-membrane-bounded organelle;nuclear part;nucleolus;organelle;organelle part;plasmodesma	Ribosome biogenesis in eukaryotes	1	1	58754.4	99.7	LVAFDKFDNTAEALEAVAK | Deamidated [N9]	sp|O04658|NOP5A_ARATH	2052.05	LVAFDKFDNTAEALEAVAK | Deamidated [N9]	http://www.uniprot.org/uniprot/O04658	3.56473
F4HP28	ORP1D	814601536	737027520	546974080	822420416	679780736	510021728	996743360	801015936	887800000	818451776	580888064	891457600	F4HP28_ARATH Oxysterol binding protein-related protein 1D OS=Arabidopsis thaliana GN=ORP1D PE=4 SV=1					2	1	95027.3	80.4,50.0	ALEWGKQVR | Deamidated [Q7],LQIPAR | Deamidated [Q2]	tr|F4HP28|F4HP28_ARATH	1086.584414,697.41371	ALEWGKQVR | Deamidated [Q7],LQIPAR | Deamidated [Q2]	http://www.uniprot.org/uniprot/F4HP28	1.79211
Q9LDU6	DWF5	1848903	1	1	1.32711e+06	2.11825e+06	217616	2.13872e+06	1.26803e+06	525596	486236	28759124	778031	ST7R_ARATH 7-dehydrocholesterol reductase OS=Arabidopsis thaliana GN=DWF5 PE=1 SV=1	alcohol metabolic process;biological regulation;biosynthetic process;brassinosteroid biosynthetic process;brassinosteroid metabolic process;cholesterol biosynthetic process;cholesterol metabolic process;hormone biosynthetic process;hormone metabolic process;lipid biosynthetic process;lipid metabolic process;metabolic process;phytosteroid biosynthetic process;phytosteroid metabolic process;primary…	7-dehydrocholesterol reductase activity;binding;catalytic activity;oxidoreductase activity;oxidoreductase activity, acting on the CH-CH group of donors;oxidoreductase activity, acting on the CH-CH group of donors, NAD or NADP as acceptor;protein binding;sterol delta7 reductase activity	cell part;cytoplasmic part;endoplasmic reticulum membrane;endoplasmic reticulum part;Golgi apparatus;integral to membrane;intracellular membrane-bounded organelle;intracellular organelle;intracellular organelle part;intracellular part;intrinsic to membrane;membrane;membrane part;membrane-bounded organelle;organelle;organelle membrane;organelle part;plasma membrane	Steroid biosynthesis	1	2	49590.5	99.7	IVASYTTTSGETK	sp|Q9LDU6|ST7R_ARATH,tr|A8MS34|A8MS34_ARATH	1356.67	IVASYTTTSGETK	http://www.uniprot.org/uniprot/Q9LDU6	3.00926
F4I1G1	At1g29350	193419264	293109056	107456120	202078848	560909120	415758208	349747904	537593728	251927312	324717952	373372512	370555744	F4I1G1_ARATH Uncharacterized protein OS=Arabidopsis thaliana GN=At1g29350 PE=4 SV=1					3	2	90878.1	97.8,99.7,99.7	ENHLLALQQQQQQQQHQQQNENSAMWHQGHGSR,QAQQQQHYGSHGYPNYYQSQTEMSLER,TMSGVPTNTYYNLQAQQQLQLQHQQQQQQAQQAAGGYR	tr|Q8VZT4|Q8VZT4_ARATH,tr|F4I1G1|F4I1G1_ARATH	3945.82584,3257.421081,4333.0807305	TMSGVPTNTYYNLQAQQQLQLQHQQQQQQAQQAAGGYR,ENHLLALQQQQQQQQHQQQNENSAMWHQGHGSR,QAQQQQHYGSHGYPNYYQSQTEMSLER	http://www.uniprot.org/uniprot/F4I1G1	11.793
Q9C9I7	F26A9	311765632	467569376	356464864	344292032	283988000	300461536	269399168	291687808	320500544	251481120	3767300352	321002752	Q9C9I7_ARATH Putative uncharacterized protein At1g71500 OS=Arabidopsis thaliana GN=F26A9.12 PE=2 SV=1		2 iron, 2 sulfur cluster binding;binding;catalytic activity;iron-sulfur cluster binding;metal cluster binding;oxidoreductase activity	cell part;chloroplast;chloroplast envelope;chloroplast part;chloroplast thylakoid;chloroplast thylakoid membrane;cytoplasmic part;envelope;intracellular membrane-bounded organelle;intracellular organelle;intracellular organelle part;intracellular part;membrane;membrane-bounded organelle;organelle;organelle envelope;organelle part;organelle subcompartment;photosynthetic membrane;plastid;plastid en…		3	1	31726.7	99.7,97.1,90.0	LTQDGCIVCPSTDSTFDLR | Carbamidomethyl [C6 C9],NWVPVVPLSALPK,VLTPALR	tr|Q9C9I7|Q9C9I7_ARATH	2183.985646,1418.831196,768.49169	VLTPALR,LTQDGCIVCPSTDSTFDLR | Carbamidomethyl [C6 C9],NWVPVVPLSALPK	http://www.uniprot.org/uniprot/Q9C9I7	13.5889
Q9SQU4	At3g06410	246500896	438976800	198726384	230967712	132978632	275546176	477868128	705145984	357436096	322748288	306409824	194061424	C3H34_ARATH Zinc finger CCCH domain-containing protein 34 OS=Arabidopsis thaliana GN=At3g06410 PE=2 SV=2		binding;cation binding;DNA binding;ion binding;metal ion binding;nucleic acid binding	cell part;intracellular membrane-bounded organelle;intracellular organelle;intracellular part;membrane-bounded organelle;nucleus;organelle		6	2	48851.1	77.6,50.0,84.7,99.7,99.3,99.7	ECSYYLR | Carbamidomethyl [C2],FGLTCR | Carbamidomethyl [C5],GEAGALPER,QGGGGGSVAPVSLSYLGYPLRPGEK,TGVCGYGSR | Carbamidomethyl [C4],YGRPGEEGSR	sp|Q6NPN3|C3H58_ARATH,sp|Q9SQU4|C3H34_ARATH	989.432758,752.366118,898.455092,2445.253848,955.422086,1106.513727	GEAGALPER,YGRPGEEGSR,TGVCGYGSR | Carbamidomethyl [C4]	http://www.uniprot.org/uniprot/Q9SQU4	14.2857
P56761	psbD	1305027328	833516224	1187362944	662106304	536645184	860829696	856347392	606521472	892497920	740913216	6427215872	802645568	PSBD_ARATH Photosystem II D2 protein OS=Arabidopsis thaliana GN=psbD PE=1 SV=3	cellular metabolic process;cellular process;electron transport chain;generation of precursor metabolites and energy;metabolic process;oxidation-reduction process;photosynthetic electron transport chain;photosynthetic electron transport in photosystem II	binding;catalytic activity;cation binding;electron carrier activity;electron transporter, transferring electrons within the cyclic electron transport pathway of photosynthesis activity;ion binding;iron ion binding;metal ion binding;oxidoreductase activity;transition metal ion binding	cell part;chloroplast part;chloroplast thylakoid membrane;cytoplasmic part;integral to membrane;intracellular organelle part;intracellular part;intrinsic to membrane;macromolecular complex;membrane;membrane part;organelle part;photosynthetic membrane;photosystem;photosystem II;plastid part;plastid thylakoid membrane;protein complex;thylakoid membrane;thylakoid part	Photosynthesis	3	1	39547	99.7,96.3,88.7	AAEDPEFETFYTK,AWMAAQDQPHENLIFPEEVLPR,NILLNEGIR	sp|P56761|PSBD_ARATH	1546.685292,2590.262808,1040.606232	NILLNEGIR,AAEDPEFETFYTK,AWMAAQDQPHENLIFPEEVLPR	http://www.uniprot.org/uniprot/P56761	12.4646
P56780	psbH	178709824	74547592	89658024	71024320	103307896	202475888	182126416	200299952	153751344	165137840	353312064	194599184	PSBH_ARATH Photosystem II reaction center protein H OS=Arabidopsis thaliana GN=psbH PE=1 SV=2	biological regulation;cellular metabolic process;cellular process;metabolic process;photosynthesis;posttranscriptional regulation of gene expression;protein stabilization;regulation of biological process;regulation of biological quality;regulation of gene expression;regulation of macromolecule metabolic process;regulation of metabolic process;regulation of protein stability	anion binding;binding;ion binding;phosphate ion binding	cell part;chloroplast part;chloroplast thylakoid membrane;cytoplasmic part;integral to membrane;intracellular organelle part;intracellular part;intrinsic to membrane;macromolecular complex;membrane;membrane part;organelle part;photosynthetic membrane;photosystem;photosystem II;plastid part;plastid thylakoid membrane;protein complex;thylakoid membrane;thylakoid part	Photosynthesis	1	1	7701.84	99.7	LLKPLNSEYGK	sp|P56780|PSBH_ARATH	1260.71	LLKPLNSEYGK	http://www.uniprot.org/uniprot/P56780	15.0685
Q2V2R9	LHCA3	497436640	487938592	552941056	414260288	494053792	471556000	324403616	379186720	508080928	442598432	11188117504	318447904	Q2V2R9_ARATH PSI type III chlorophyll a/b-binding protein OS=Arabidopsis thaliana GN=LHCA3 PE=1 SV=1	cellular macromolecule metabolic process;cellular metabolic process;cellular process;cellular protein metabolic process;generation of precursor metabolites and energy;macromolecule metabolic process;macromolecule modification;metabolic process;photosynthesis, light harvesting;primary metabolic process;protein metabolic process;protein modification process;protein-chromophore linkage	binding;chlorophyll binding;tetrapyrrole binding	cell part;chloroplast;cytoplasmic part;integral to membrane;intracellular membrane-bounded organelle;intracellular organelle;intracellular part;intrinsic to membrane;macromolecular complex;membrane part;membrane-bounded organelle;organelle;photosystem;photosystem II;plastid;protein complex;thylakoid part	Photosynthesis - antenna proteins	8	2	23746.1	99.7,99.7,99.7,87.9,99.7,94.9,99.0,98.4	FAMLGAAGAIAPEILGK,FAMLGAAGAIAPEILGK | Oxidation [M3],GLAGSGNPAYPGGPFFNPLGFGK,LAMLAILGYFIQGLVTGVGPYQNLLDHLADPVNNNVLTSLK | Oxidation [M3],LQDWYNPGSMGK,LQDWYNPGSMGK | Oxidation [M10],QYFLGLEK,WLAYGEIINGR	tr|Q2V2R9|Q2V2R9_ARATH,tr|Q9SY97|Q9SY97_ARATH	1628.901627,1644.8969625,2221.104414,4410.384496,1394.630966,1410.617282,996.533216,1290.67215	QYFLGLEK,WLAYGEIINGR,FAMLGAAGAIAPEILGK | Oxidation [M3]	http://www.uniprot.org/uniprot/Q2V2R9	51.3761
Q9LVA0	BAG7	8.11849e+06	15453437	5932574	5.87651e+06	4494818	6114058	5645646	5.43127e+06	5003996	4.75233e+06	1110790784	6.99346e+06	BAG7_ARATH BAG family molecular chaperone regulator 7 OS=Arabidopsis thaliana GN=BAG7 PE=1 SV=1	apoptosis;cell death;cellular macromolecule metabolic process;cellular metabolic process;cellular process;cellular protein metabolic process;cellular response to chemical stimulus;cellular response to cold;cellular response to heat;cellular response to organic substance;cellular response to stimulus;cellular response to stress;cellular response to topologically incorrect protein;cellular response…	binding;protein binding	cell junction;cell part;cell-cell junction;cytoplasmic part;endoplasmic reticulum;intracellular membrane-bounded organelle;intracellular organelle;intracellular part;membrane;membrane-bounded organelle;organelle;plasma membrane;plasmodesma		4	1	51566.8	99.7,98.9,99.5,50.0	ENGEVSHTYIIK,TFDMPDSLIR,WEAEIQGPLER,WTTEIK	sp|Q9LVA0|BAG7_ARATH	1388.700394,1193.57859,1326.66406,776.410048	TFDMPDSLIR,WTTEIK,WEAEIQGPLER	http://www.uniprot.org/uniprot/Q9LVA0	8.7444
Q9FWS3	CG1	81674456	100670032	55396596	134730128	259005824	247916160	106764448	164522560	96843288	259198880	229924688	157773968	C3H16_ARATH Zinc finger CCCH domain-containing protein 16 OS=Arabidopsis thaliana GN=CG1 PE=1 SV=2		binding;cation binding;DNA binding;ion binding;metal ion binding;nucleic acid binding;protein binding	cell part;envelope;intracellular organelle part;intracellular part;nuclear envelope;nuclear part;organelle envelope;organelle part	RNA transport	3	1	46797.4	95.9,99.7,99.7	AVAYEEAKR,IAEFENFLR,TASTPTGGGAAASTQQTGK	sp|Q9FWS3|C3H16_ARATH	1035.532284,1137.586542,1690.81522	IAEFENFLR,TASTPTGGGAAASTQQTGK,AVAYEEAKR	http://www.uniprot.org/uniprot/Q9FWS3	8.50575
P59259	At1g07660	1263096576	1755725440	2318182400	1370839040	983874816	1600528640	2419717376	2163592448	3777709312	3244891392	30355130368	1661062272	H4_ARATH Histone H4 OS=Arabidopsis thaliana GN=At1g07660 PE=1 SV=2	cellular component assembly;cellular component assembly at cellular level;cellular component organization;cellular component organization at cellular level;cellular component organization or biogenesis;cellular component organization or biogenesis at cellular level;cellular macromolecular complex assembly;cellular macromolecular complex subunit organization;cellular process;chromatin organization…	binding;DNA binding;nucleic acid binding;protein binding	cell junction;cell part;cell-cell junction;chloroplast;chromosomal part;cytoplasmic part;cytosol;intracellular membrane-bounded organelle;intracellular non-membrane-bounded organelle;intracellular organelle;intracellular organelle part;intracellular part;macromolecular complex;membrane;membrane-bounded organelle;non-membrane-bounded organelle;nuclear part;nucleolus;nucleosome;organelle;organelle …	Systemic lupus erythematosus	7	1	11409.2	99.7,99.7,99.0,97.8,99.7,99.7,99.7	DAVTYTEHAR,DNIQGITKPAIR,IFLENVIR,ISGLIYEETR,TVTAMDVVYALK,TVTAMDVVYALK | Oxidation [M5],TVTAMDVVYALKR	sp|P59259|H4_ARATH	1161.5450925,1324.750625,1002.58837,1179.606204,1309.696819,1325.691412,1465.798755	DNIQGITKPAIR,ISGLIYEETR,DAVTYTEHAR	http://www.uniprot.org/uniprot/P59259	51.4563
Q9LFX8	At1g27090	8561864	21636176	11312144	17027180	20741416	8446064	23349872	49690112	17616008	16418893	188994352	15027389	Q9LFX8_ARATH Putative uncharacterized protein At1g27090 OS=Arabidopsis thaliana GN=At1g27090 PE=1 SV=1			cell part;cytoplasmic part;cytosol;intracellular part		2	1	46017.8	90.0,99.7	EQEEVLR,SKPAVVILIDELEK	tr|Q9LFX8|Q9LFX8_ARATH	901.450854,1552.915017	EQEEVLR,SKPAVVILIDELEK	http://www.uniprot.org/uniprot/Q9LFX8	5
P42731	PAB2	30416556	49126704	43098564	28123760	36407616	45383076	68411640	124383984	45396796	48737544	474730976	45803020	PABP2_ARATH Polyadenylate-binding protein 2 OS=Arabidopsis thaliana GN=PAB2 PE=1 SV=1	biological regulation;catabolic process;cellular catabolic process;cellular macromolecule catabolic process;cellular macromolecule metabolic process;cellular metabolic process;cellular nitrogen compound metabolic process;cellular process;macromolecule catabolic process;macromolecule metabolic process;metabolic process;mRNA catabolic process;mRNA metabolic process;nitrogen compound metabolic proce…	binding;nucleic acid binding;nucleotide binding;protein binding;RNA binding;translation factor activity, nucleic acid binding;translation initiation factor activity	cell part;cytoplasmic part;cytosol;intracellular membrane-bounded organelle;intracellular organelle;intracellular part;membrane-bounded organelle;nucleus;organelle	mRNA surveillance pathway;RNA degradation;RNA transport	3	1	68671.7	99.1,98.9,76.7	EIFSPFGTVTSSK,GYGFVQYANEESAQK,NLDESIDHK	sp|P42731|PABP2_ARATH	1398.70796,1689.76496,1069.510755	NLDESIDHK,EIFSPFGTVTSSK,GYGFVQYANEESAQK	http://www.uniprot.org/uniprot/P42731	5.88235
O04603	RPL5	171776160	183333888	210837408	98168600	92231488	187875936	214919744	301810496	210646576	114806808	991813824	109924360	RK5_ARATH 50S ribosomal protein L5, chloroplastic OS=Arabidopsis thaliana GN=RPL5 PE=2 SV=1	biosynthetic process;cellular biosynthetic process;cellular macromolecule biosynthetic process;cellular macromolecule metabolic process;cellular metabolic process;cellular process;cellular protein metabolic process;macromolecule biosynthetic process;macromolecule metabolic process;metabolic process;primary metabolic process;protein metabolic process;translation	binding;nucleic acid binding;RNA binding;rRNA binding;structural constituent of ribosome;structural molecule activity	cell part;chloroplast;chloroplast envelope;chloroplast part;chloroplast stroma;cytoplasmic part;cytosolic part;cytosolic ribosome;envelope;intracellular membrane-bounded organelle;intracellular non-membrane-bounded organelle;intracellular organelle;intracellular organelle part;intracellular part;macromolecular complex;membrane;membrane-bounded organelle;non-membrane-bounded organelle;organelle;or…	Ribosome	5	1	28343.5	89.5,99.7,50.0,99.7,97.2	ASIATFK,EGGGGSTGAIVR,FDAVGK,IVVNCGIGDAAQNDK | Carbamidomethyl [C5],LINLALPR	sp|O04603|RK5_ARATH	736.41294,1059.535936,635.329498,1572.757254,908.583736	EGGGGSTGAIVR,IVVNCGIGDAAQNDK | Carbamidomethyl [C5],LINLALPR	http://www.uniprot.org/uniprot/O04603	18.3206
Q93VA8	At1g76010	110400000	96975256	96886432	110415328	129253312	292042912	114394136	132588992	105570744	180042592	2001269120	107827368	Q93VA8_ARATH Alba DNA/RNA-binding protein OS=Arabidopsis thaliana GN=At1g76010 PE=2 SV=1		binding;nucleic acid binding	cell part;cytoplasmic part;cytosol;intracellular part		3	1	37382.2	99.7,99.7,99.6	ADTPIDANEIR,GGYDGPSQGR,TVTIVELIK	tr|Q93VA8|Q93VA8_ARATH	1213.597638,992.435158,1014.637018	ADTPIDANEIR,GGYDGPSQGR,TVTIVELIK	http://www.uniprot.org/uniprot/Q93VA8	14.2857
Q8LDL0	HHL1	8421494	9060589	26353884	3.04719e+06	10832918	22702572	16200088	41420700	41040004	21178048	1374551296	6.39173e+06	HHL1_ARATH Protein HHL1, chloroplastic OS=Arabidopsis thaliana GN=HHL1 PE=1 SV=1			cell part;chloroplast;chloroplast envelope;chloroplast part;chloroplast thylakoid;cytoplasmic part;envelope;intracellular membrane-bounded organelle;intracellular organelle;intracellular organelle part;intracellular part;membrane-bounded organelle;organelle;organelle envelope;organelle part;organelle subcompartment;plastid;plastid envelope;plastid part;plastid thylakoid;thylakoid		3	1	26080.7	90.0,50.0,99.0	DYFGDAK,FVIFIR,IEDDGNPR	sp|Q8LDL0|HHL1_ARATH	814.352096,793.487114,914.412784	FVIFIR,IEDDGNPR,DYFGDAK	http://www.uniprot.org/uniprot/Q8LDL0	9.09091
F4HSW8	At1g27430	3318818	2.65292e+06	8820414	6.01874e+06	13907496	20219240	7.58342e+06	32723196	8.12585e+06	18006124	59670476	22041280	F4HSW8_ARATH GYF domain-containing protein OS=Arabidopsis thaliana GN=At1g27430 PE=4 SV=1					1	1	165433	99.7	LELLEHGLPFER	tr|F4HSW8|F4HSW8_ARATH	1451.78	LELLEHGLPFER	http://www.uniprot.org/uniprot/F4HSW8	0.80429
Q8LCW9	RPP1A	107171000	104775320	122581648	59428652	88227272	84964784	93359888	96630392	54532564	65939740	1423245440	77919064	RLA11_ARATH 60S acidic ribosomal protein P1-1 OS=Arabidopsis thaliana GN=RPP1A PE=2 SV=2	biosynthetic process;cellular biosynthetic process;cellular macromolecule biosynthetic process;cellular macromolecule metabolic process;cellular metabolic process;cellular process;macromolecule biosynthetic process;macromolecule metabolic process;metabolic process;translational elongation	structural constituent of ribosome;structural molecule activity	cell part;cytoplasmic part;cytosol;cytosolic part;cytosolic ribosome;intracellular membrane-bounded organelle;intracellular non-membrane-bounded organelle;intracellular organelle;intracellular part;macromolecular complex;membrane;membrane-bounded organelle;non-membrane-bounded organelle;nucleus;organelle;plasma membrane;ribonucleoprotein complex;ribosome		2	1	11161.5	50.0,99.7	IATLVK,NVTDLIMNVGAGGGGGAPVAAAAPAAGGGAAAAPAAEEK	sp|Q8LCW9|RLA11_ARATH	643.428826,3301.635624	IATLVK,NVTDLIMNVGAGGGGGAPVAAAAPAAGGGAAAAPAAEEK	http://www.uniprot.org/uniprot/Q8LCW9	40.1786
Q0WNJ6	CHC1	10073419	6.59228e+06	6047571	12320874	5394438	111123088	17646768	7770014	13485813	8966866	672880896	3.83203e+06	CLAH1_ARATH Clathrin heavy chain 1 OS=Arabidopsis thaliana GN=CHC1 PE=1 SV=1	cellular component organization;cellular component organization or biogenesis;cellular membrane organization;cellular process;endocytosis;establishment of localization;establishment of localization in cell;establishment of protein localization;intracellular protein transport;intracellular transport;membrane invagination;membrane organization;protein transport;transport;vesicle-mediated transport	binding;protein binding;structural molecule activity	cell junction;cell part;cell-cell junction;clathrin coat;clathrin coat of coated pit;clathrin coat of trans-Golgi network vesicle;clathrin vesicle coat;cytoplasmic part;cytoplasmic vesicle part;Golgi apparatus;Golgi apparatus part;intracellular membrane-bounded organelle;intracellular organelle;intracellular organelle part;intracellular part;macromolecular complex;membrane;membrane coat;membrane …	Bacterial invasion of epithelial cells;Endocrine and other factor-regulated calcium reabsorption;Endocytosis;Huntington's disease;Lysosome	2	1	193243	99.7,99.7	ASEDTNVYDDLVR,SHQMPEQVAFWK	sp|Q0WNJ6|CLAH1_ARATH	1495.684374,1486.709409	ASEDTNVYDDLVR,SHQMPEQVAFWK	http://www.uniprot.org/uniprot/Q0WNJ6	1.46628
TRYP_PIG		843013000000	973982000000	931825000000	992502000000	741609000000	918632000000	764301000000	880042000000	833053000000	752065000000	611215000000	903385000000						17	1	24409.2	99.4,99.7,99.7,99.7,99.7,99.7,99.7,99.7,99.7,99.7,99.7,99.7,98.2,99.7,99.7,99.0,99.7	APVLSDSSCK | Carbamidomethyl [C9],IITHPNFNGNTLDNDIMLIK,IITHPNFNGNTLDNDIMLIK | Deamidated [N10] Oxidation [M17],IITHPNFNGNTLDNDIMLIK | Deamidated [N14],IITHPNFNGNTLDNDIMLIK | Deamidated [N6 N8],IITHPNFNGNTLDNDIMLIK | Deamidated [N6],IITHPNFNGNTLDNDIMLIK | Deamidated [N6] Oxidation [M17],IITHPNFNGNTLDNDIMLIK | Deamidated [N8],IITHPNFNGNTLDNDIMLIK | Deamidated [N8] Oxidation [M17],IITHPNFNGNTLDNDIML…	sp|TRYP_PIG|	1062.50197,2282.173437,2299.156059,2283.159846,2284.1364825,2283.166266,2299.160703,2283.1642235,2299.16298,2298.1765795,2210.10151371,1044.559144,1045.539208,1881.836712,1525.748596,841.50418,1792.869175	VATVSLPR,LGEHNIDVLEGNEQFINAAK,LSSPATLNSR	http://www.uniprot.org/uniprot/TRYP_PIG	49.7835
Q501B0	At2g46780	29091000	52047600	24975388	52006480	68892920	30121472	60270768	101560560	39492672	48466224	107692280	54604180	Q501B0_ARATH At2g46780 OS=Arabidopsis thaliana GN=At2g46780 PE=2 SV=1		binding;nucleic acid binding;nucleotide binding			1	1	36704.3	99.7	IFVGGLAWETQR	tr|Q501B0|Q501B0_ARATH	1375.73	IFVGGLAWETQR	http://www.uniprot.org/uniprot/Q501B0	3.57143
Q9SN86	At3g47520	1.15658e+06	834237	84951.3	418837	283247	1195146	1.21463e+06	2265512	2.65176e+06	1	193255472	1874309	MDHP_ARATH Malate dehydrogenase, chloroplastic OS=Arabidopsis thaliana GN=At3g47520 PE=1 SV=1	acetyl-CoA catabolic process;acetyl-CoA metabolic process;carbohydrate metabolic process;carboxylic acid metabolic process;catabolic process;cellular carbohydrate metabolic process;cellular catabolic process;cellular ketone metabolic process;cellular metabolic process;cellular process;coenzyme catabolic process;coenzyme metabolic process;cofactor catabolic process;cofactor metabolic process;dicar…	catalytic activity;L-malate dehydrogenase activity;malate dehydrogenase activity;oxidoreductase activity;oxidoreductase activity, acting on CH-OH group of donors;oxidoreductase activity, acting on the CH-OH group of donors, NAD or NADP as acceptor	apoplast;cell part;chloroplast;chloroplast envelope;chloroplast part;chloroplast stroma;cytoplasmic part;envelope;extracellular region;intracellular membrane-bounded organelle;intracellular organelle;intracellular organelle part;intracellular part;membrane;membrane-bounded organelle;mitochondrion;organelle;organelle envelope;organelle membrane;organelle part;plastid;plastid envelope;plastid part;…	Carbon fixation in photosynthetic organisms;Citrate cycle (TCA cycle);Glyoxylate and dicarboxylate metabolism;Pyruvate metabolism	1	1	42405.1	99.7	MSPLVSTLHLYDIANVK	sp|Q9SN86|MDHP_ARATH	1900.02	MSPLVSTLHLYDIANVK	http://www.uniprot.org/uniprot/Q9SN86	4.21836
Q9LD90	CBF5	18189676	13975623	6.42823e+06	4800046	38778144	16516243	13524505	33735368	36548848	84477816	267950048	18184676	CBF5_ARATH H/ACA ribonucleoprotein complex subunit 4 OS=Arabidopsis thaliana GN=CBF5 PE=1 SV=1	cellular macromolecule metabolic process;cellular metabolic process;cellular nitrogen compound metabolic process;cellular process;macromolecule metabolic process;macromolecule modification;metabolic process;ncRNA metabolic process;ncRNA processing;nitrogen compound metabolic process;nucleic acid metabolic process;nucleobase-containing compound metabolic process;primary metabolic process;pseudouri…	binding;catalytic activity;intramolecular transferase activity;isomerase activity;nucleic acid binding;pseudouridine synthase activity;RNA binding	cell junction;cell part;cell-cell junction;cytoplasmic part;cytosol;intracellular non-membrane-bounded organelle;intracellular organelle;intracellular organelle part;intracellular part;macromolecular complex;non-membrane-bounded organelle;nuclear part;nucleolus;organelle;organelle part;plasmodesma;ribonucleoprotein complex	Ribosome biogenesis in eukaryotes	4	1	63025.6	98.2,99.7,99.7,99.7	DKEEEKEEEAGSEK,EVEGEEAEEK,LHSAVPDVAK,TKEVEGEEAEEKVK	sp|Q9LD90|CBF5_ARATH	1635.716475,1147.493284,1035.56505,1603.801956	LHSAVPDVAK,DKEEEKEEEAGSEK,EVEGEEAEEK	http://www.uniprot.org/uniprot/Q9LD90	6.72566
Q9ZT91	TUFA	8.34933e+06	683556	6.63508e+06	177372	4.38571e+06	17533308	12507660	12069393	16311474	7.17174e+06	411961920	8205735	EFTM_ARATH Elongation factor Tu, mitochondrial OS=Arabidopsis thaliana GN=TUFA PE=1 SV=1	response to cadmium ion;response to chemical stimulus;response to inorganic substance;response to metal ion;response to stimulus	adenyl nucleotide binding;adenyl ribonucleotide binding;ATP binding;binding;catalytic activity;cation binding;cobalt ion binding;GTP binding;GTPase activity;guanyl nucleotide binding;guanyl ribonucleotide binding;hydrolase activity;hydrolase activity, acting on acid anhydrides;hydrolase activity, acting on acid anhydrides, in phosphorus-containing anhydrides;ion binding;metal ion binding;nucleic …	cell part;cell wall;cytoplasmic part;external encapsulating structure;intracellular membrane-bounded organelle;intracellular organelle;intracellular part;membrane-bounded organelle;mitochondrion;organelle	Plant-pathogen interaction	3	1	49409.2	84.1,99.7,99.7	EGGVPLK,ILDNGQAGDNVGLLLR,VGEEVEILGLR	sp|Q9ZT91|EFTM_ARATH	698.397902,1666.889076,1212.675224	VGEEVEILGLR,EGGVPLK,ILDNGQAGDNVGLLLR	http://www.uniprot.org/uniprot/Q9ZT91	7.48899
F4IAG2	SS3	25956592	43361568	7.1386e+06	40709936	51036260	24252612	67516768	63909752	36185360	79322912	83788752	28655132	SSY3_ARATH Starch synthase 3, chloroplastic/amyloplastic OS=Arabidopsis thaliana GN=SS3 PE=1 SV=1	amylopectin biosynthetic process;biosynthetic process;carbohydrate biosynthetic process;carbohydrate metabolic process;cellular biosynthetic process;cellular carbohydrate biosynthetic process;cellular carbohydrate metabolic process;cellular glucan metabolic process;cellular macromolecule biosynthetic process;cellular macromolecule metabolic process;cellular metabolic process;cellular polysacchari…	binding;carbohydrate binding;catalytic activity;glucosyltransferase activity;identical protein binding;pattern binding;polysaccharide binding;protein binding;starch binding;starch synthase activity;transferase activity;transferase activity, transferring glycosyl groups;transferase activity, transferring hexosyl groups	amyloplast;cell part;chloroplast;cytoplasmic part;intracellular membrane-bounded organelle;intracellular organelle;intracellular part;membrane-bounded organelle;organelle;plastid		1	2	118511	99.7	MEATDDESSHVK	tr|F4IAG1|F4IAG1_ARATH,sp|F4IAG2|SSY3_ARATH	1347.57	MEATDDESSHVK	http://www.uniprot.org/uniprot/F4IAG2	1.15163
F4JHJ0	At4g02450	2.14184e+06	5888646	4487773	12249993	215229	3.39412e+06	1.27787e+06	3102796	1.83769e+06	11049154	567380032	274881	F4JHJ0_ARATH HSP20-like chaperone OS=Arabidopsis thaliana GN=At4g02450 PE=1 SV=1					1	2	25341.4	99.7	APAAEETTSVKEDK	tr|Q8L7U4|Q8L7U4_ARATH,tr|F4JHJ0|F4JHJ0_ARATH	1474.72	APAAEETTSVKEDK	http://www.uniprot.org/uniprot/F4JHJ0	5.83333
Q9M385	RPL17	205451984	148271120	179294560	101821272	160782992	86728264	215053552	401229792	209661296	149468448	667142848	101128416	RK17_ARATH 50S ribosomal protein L17, chloroplastic OS=Arabidopsis thaliana GN=RPL17 PE=2 SV=1	biosynthetic process;cellular biosynthetic process;cellular macromolecule biosynthetic process;cellular macromolecule metabolic process;cellular metabolic process;cellular process;cellular protein metabolic process;macromolecule biosynthetic process;macromolecule metabolic process;metabolic process;primary metabolic process;protein metabolic process;translation	binding;nucleic acid binding;RNA binding;rRNA binding;structural constituent of ribosome;structural molecule activity	cell part;chloroplast;chloroplast envelope;chloroplast part;chloroplast stroma;cytoplasmic part;envelope;intracellular membrane-bounded organelle;intracellular non-membrane-bounded organelle;intracellular organelle;intracellular organelle part;intracellular part;macromolecular complex;membrane-bounded organelle;non-membrane-bounded organelle;organelle;organelle envelope;organelle part;plastid;pla…	Ribosome	2	1	23481.2	98.4,50.0	LNRPPDQR,MITLAK	sp|Q9M385|RK17_ARATH	994.533633,675.401338	LNRPPDQR,MITLAK	http://www.uniprot.org/uniprot/Q9M385	6.63507
Q8W493	LFNR2	37430440	15951594	23735228	16377238	29984332	45127940	15480265	2.71385e+06	14224880	38932764	1066921280	19615396	FNRL2_ARATH Ferredoxin--NADP reductase, leaf isozyme 2, chloroplastic OS=Arabidopsis thaliana GN=LFNR2 PE=1 SV=1	cellular metabolic process;cellular process;defense response;defense response to bacterium;defense response to fungus;defense response to fungus, incompatible interaction;defense response, incompatible interaction;immune response;immune system process;innate immune response;metabolic process;multi-organism process;photosynthesis;response to bacterium;response to biotic stimulus;response to fungus…	binding;catalytic activity;ferredoxin-NADP+ reductase activity;nucleic acid binding;oxidoreductase activity;oxidoreductase activity, acting on iron-sulfur proteins as donors;oxidoreductase activity, acting on iron-sulfur proteins as donors, NAD or NADP as acceptor;poly(U) RNA binding;poly-pyrimidine tract binding;RNA binding;single-stranded RNA binding	apoplast;cell part;chloroplast;chloroplast part;chloroplast stroma;chloroplast thylakoid;chloroplast thylakoid membrane;cytoplasmic part;extracellular region;intracellular membrane-bounded organelle;intracellular organelle;intracellular organelle part;intracellular part;membrane;membrane-bounded organelle;organelle;organelle part;organelle subcompartment;photosynthetic membrane;plastid;plastid pa…	Photosynthesis	4	1	41167.7	50.0,99.7,99.7,99.7	APENFR,ITADDAPGETWHMVFSHQGEIPYR,MAQYAAELWELLKK,YRPKEPYTGK	sp|Q8W493|FNRL2_ARATH	732.357418,2756.26946,1692.896043,1237.650045	ITADDAPGETWHMVFSHQGEIPYR,YRPKEPYTGK,APENFR	http://www.uniprot.org/uniprot/Q8W493	14.6341
P93028	UBA1	7324454	6.44642e+06	3.40569e+06	6.53483e+06	9260825	3.49693e+06	11594289	7.22367e+06	7913916	4055494	296300000	4.45412e+06	UBE11_ARATH Ubiquitin-activating enzyme E1 1 OS=Arabidopsis thaliana GN=UBA1 PE=1 SV=1	cellular macromolecule metabolic process;cellular metabolic process;cellular process;cellular protein metabolic process;macromolecule metabolic process;macromolecule modification;metabolic process;multi-organism process;primary metabolic process;protein metabolic process;protein modification by small protein conjugation;protein modification by small protein conjugation or removal;protein modifica…	acid-amino acid ligase activity;adenyl nucleotide binding;adenyl ribonucleotide binding;ATP binding;binding;catalytic activity;ligase activity;ligase activity, forming carbon-nitrogen bonds;nucleotide binding;purine nucleotide binding;purine ribonucleoside triphosphate binding;purine ribonucleotide binding;ribonucleotide binding;small conjugating protein ligase activity;small protein activating e…	cell junction;cell part;cell-cell junction;cytoplasmic part;cytosol;intracellular part;membrane;plasma membrane;plasmodesma	Parkinson's disease;Ubiquitin mediated proteolysis	4	1	120250	99.7,98.5,99.0,99.0	EALKDPGDFLFSDFSK,LFASNVLISGMHGLGAEIAK,LLNFKPLR,SVTLHDER	sp|P93028|UBE11_ARATH	1814.885352,2027.096676,999.623514,955.474437	EALKDPGDFLFSDFSK,SVTLHDER,LFASNVLISGMHGLGAEIAK	http://www.uniprot.org/uniprot/P93028	4.81482
F4JJL6	At4g21620	1.00576e+06	261584	8541660	660356	6.56715e+06	10126822	1	1	5246638	2931108	11456678	1	F4JJL6_ARATH Glycine-rich protein OS=Arabidopsis thaliana GN=At4g21620 PE=4 SV=1					1	2	10047.8	99.7	GYGGGGGGGGCTMDCK | Carbamidomethyl [C11 C15] Oxidation [M13]	tr|F4JJL6|F4JJL6_ARATH,tr|Q9SVT5|Q9SVT5_ARATH	1505.54	GYGGGGGGGGCTMDCK | Carbamidomethyl [C11 C15] Oxidation [M13]	http://www.uniprot.org/uniprot/F4JJL6	16.3265
Q38900	CYP19	78879080	74999984	92716864	63945672	62187252	140924992	43795384	23482572	82750720	73917760	1114044800	102894256	CP19A_ARATH Peptidyl-prolyl cis-trans isomerase CYP19-1 OS=Arabidopsis thaliana GN=CYP19-1 PE=1 SV=1	biological regulation;cellular macromolecule metabolic process;cellular metabolic process;cellular process;cellular protein metabolic process;cellular response to stimulus;macromolecule metabolic process;macromolecule modification;metabolic process;peptidyl-amino acid modification;peptidyl-proline modification;primary metabolic process;protein folding;protein metabolic process;protein modificatio…	binding;catalytic activity;cis-trans isomerase activity;isomerase activity;peptide binding;peptidyl-prolyl cis-trans isomerase activity	cell junction;cell part;cell-cell junction;chloroplast;cytoplasmic part;cytosol;Golgi apparatus;intracellular membrane-bounded organelle;intracellular organelle;intracellular part;membrane;membrane-bounded organelle;organelle;plasma membrane;plasmodesma;plastid		3	1	18491.7	99.7,99.7,93.7	FKDENFIKK,FMCQGGDFTAGNGTGGESIYGSK | Carbamidomethyl [C3] Oxidation [M2],TSKPVVIADCGQIS | Carbamidomethyl [C10]	sp|Q38900|CP19A_ARATH	1167.636138,2355.984164,1473.75118	FKDENFIKK,TSKPVVIADCGQIS | Carbamidomethyl [C10],FMCQGGDFTAGNGTGGESIYGSK | Carbamidomethyl [C3] Oxidation [M2]	http://www.uniprot.org/uniprot/Q38900	26.5896
Q41932	PSBQ2	299081248	246079056	612601280	113601776	121098888	1422949504	197955072	213959760	252079680	130272696	884651648	59681524	PSBQ2_ARATH Oxygen-evolving enhancer protein 3-2, chloroplastic OS=Arabidopsis thaliana GN=PSBQ2 PE=1 SV=2	cellular metabolic process;cellular process;metabolic process;photosynthesis	binding;calcium ion binding;cation binding;ion binding;metal ion binding	apoplast;cell part;chloroplast;chloroplast part;chloroplast stroma;chloroplast thylakoid;chloroplast thylakoid membrane;cytoplasmic part;extracellular region;extrinsic to membrane;intracellular membrane-bounded organelle;intracellular organelle;intracellular organelle part;intracellular part;macromolecular complex;membrane;membrane part;membrane-bounded organelle;organelle;organelle part;organell…	Photosynthesis	4	1	24642.7	90.0,92.2,99.7,99.7	DFSLALK,FYIQPLSPTEAAAR,LFQTIDNLDYAAR,YDLNTVISAKPK	sp|Q41932|PSBQ2_ARATH	792.43999,1562.813702,1538.780482,1347.743244	LFQTIDNLDYAAR,YDLNTVISAKPK,DFSLALK	http://www.uniprot.org/uniprot/Q41932	20
O80565	OEP37	71446192	69974168	46961892	62002836	41791716	134222784	72490920	85115152	78594384	44135172	666820544	71102768	OEP37_ARATH Outer envelope pore protein 37, chloroplastic OS=Arabidopsis thaliana GN=OEP37 PE=2 SV=2	cation transport;cellular process;establishment of localization;ion transmembrane transport;ion transport;transmembrane transport;transport	binding;channel activity;identical protein binding;ion channel activity;ion transmembrane transporter activity;passive transmembrane transporter activity;porin activity;protein binding;substrate-specific channel activity;substrate-specific transmembrane transporter activity;substrate-specific transporter activity;transmembrane transporter activity;transporter activity;wide pore channel activity	cell part;chloroplast;chloroplast envelope;chloroplast inner membrane;chloroplast membrane;chloroplast part;cytoplasmic part;envelope;integral to chloroplast outer membrane;integral to membrane;integral to organelle membrane;integral to plastid membrane;integral to plastid outer membrane;intracellular membrane-bounded organelle;intracellular organelle;intracellular organelle part;intracellular pa…		3	1	38834.8	92.1,94.0,82.1	EISQPQVSFTSK,VQFMLQVPQDDIK | Oxidation [M4],VTSEFDSDSLLFLNK	sp|O80565|OEP37_ARATH	1349.687246,1575.80726,1713.847778	VQFMLQVPQDDIK | Oxidation [M4],VTSEFDSDSLLFLNK,EISQPQVSFTSK	http://www.uniprot.org/uniprot/O80565	11.6618
Q84W91	At2g47850	46841204	79529232	62589868	25768808	12947583	38578184	112004168	239242768	66150956	81655048	147900336	5959145	C3H32_ARATH Zinc finger CCCH domain-containing protein 32 OS=Arabidopsis thaliana GN=At2g47850 PE=2 SV=2		binding;cation binding;DNA binding;ion binding;metal ion binding;nucleic acid binding	cell part;intracellular membrane-bounded organelle;intracellular organelle;intracellular part;membrane-bounded organelle;nucleus;organelle		4	2	50039.9	96.8,99.6,99.3,50.0	ANCVLSPIGLPLRPGVQR | Carbamidomethyl [C3],LGLGSDSYPERPGAPDCAYYMR | Carbamidomethyl [C17],NAGGSMSHVPLNIYGYPVR,QGREIR | Deamidated [Q1]	sp|Q84W91|C3H32_ARATH,tr|A8MR17|A8MR17_ARATH	1946.093388,2474.115282,2031.015357,758.407746	LGLGSDSYPERPGAPDCAYYMR | Carbamidomethyl [C17],ANCVLSPIGLPLRPGVQR | Carbamidomethyl [C3],NAGGSMSHVPLNIYGYPVR	http://www.uniprot.org/uniprot/Q84W91	13.8889
B3H7J6	At5g15200	124297448	118368072	160835008	73711248	97745992	120992992	162210944	165209008	147141088	111672400	520170752	135447120	B3H7J6_ARATH 40S ribosomal protein S9-1 OS=Arabidopsis thaliana GN=At5g15200 PE=1 SV=1	biosynthetic process;cellular biosynthetic process;cellular macromolecule biosynthetic process;cellular macromolecule metabolic process;cellular metabolic process;cellular process;cellular protein metabolic process;macromolecule biosynthetic process;macromolecule metabolic process;metabolic process;primary metabolic process;protein metabolic process;translation	binding;nucleic acid binding;RNA binding;rRNA binding;structural constituent of ribosome;structural molecule activity	cell part;intracellular organelle part;intracellular part;macromolecular complex;organelle part;ribonucleoprotein complex;small ribosomal subunit	Ribosome	2	1	18816.8	95.1,77.0	IFEGEALLR,LQTIVFK	tr|B3H7J6|B3H7J6_ARATH	1046.584628,847.517776	IFEGEALLR,LQTIVFK	http://www.uniprot.org/uniprot/B3H7J6	10.2564
O22265	CAO	16733263	17834544	9106914	18016108	12611639	7.97228e+06	20051628	19228940	20785684	15495690	1272440064	14149275	SR43C_ARATH Signal recognition particle 43 kDa protein, chloroplastic OS=Arabidopsis thaliana GN=CAO PE=1 SV=2	cellular process;establishment of localization;establishment of localization in cell;establishment of protein localization;establishment of protein localization to chloroplast;establishment of protein localization to organelle;intracellular protein transmembrane transport;intracellular protein transport;intracellular transport;protein import;protein import into chloroplast thylakoid membrane;prot…	binding;cation binding;identical protein binding;ion binding;metal ion binding;protein binding	cell part;chloroplast;chloroplast envelope;chloroplast part;chloroplast stroma;chloroplast thylakoid membrane;cytoplasmic part;envelope;intracellular membrane-bounded organelle;intracellular organelle;intracellular organelle part;intracellular part;macromolecular complex;membrane;membrane-bounded organelle;organelle;organelle envelope;organelle part;photosynthetic membrane;plastid;plastid envelop…		3	1	41278.7	99.2,99.7,99.7	GLTALELAR,LLAEAGADLDHR,WKDGGDCEWVK | Carbamidomethyl [C7]	sp|O22265|SR43C_ARATH	942.553362,1279.659849,1378.602651	LLAEAGADLDHR,GLTALELAR,WKDGGDCEWVK | Carbamidomethyl [C7]	http://www.uniprot.org/uniprot/O22265	8.57909
A8MRL0	At4g40030	57349552	90662192	80694448	72221856	46520292	84411832	111787672	94277664	346667808	306852800	1662306304	88516256	A8MRL0_ARATH Histone H3.3 OS=Arabidopsis thaliana GN=At4g40030 PE=4 SV=1	cellular component assembly;cellular component assembly at cellular level;cellular component organization;cellular component organization at cellular level;cellular component organization or biogenesis;cellular component organization or biogenesis at cellular level;cellular macromolecular complex assembly;cellular macromolecular complex subunit organization;cellular process;chromatin organization…	binding;DNA binding;nucleic acid binding	cell part;chromosomal part;intracellular organelle part;intracellular part;macromolecular complex;nucleosome;organelle part;protein-DNA complex	Systemic lupus erythematosus	1	1	18701.8	99.7	YRPGTVALR	tr|A8MRL0|A8MRL0_ARATH	1031.59	YRPGTVALR	http://www.uniprot.org/uniprot/A8MRL0	5.4878
Q9ZUS0	At2g37470	1	3.02274e+06	1	1	1	3.25385e+06	121034	435692	8751315	5.42632e+06	165867616	1	H2B4_ARATH Histone H2B.4 OS=Arabidopsis thaliana GN=At2g37470 PE=1 SV=3	cellular component assembly;cellular component assembly at cellular level;cellular component organization;cellular component organization at cellular level;cellular component organization or biogenesis;cellular component organization or biogenesis at cellular level;cellular macromolecular complex assembly;cellular macromolecular complex subunit organization;cellular process;chromatin organization…	binding;DNA binding;nucleic acid binding	cell part;chromosomal part;intracellular membrane-bounded organelle;intracellular organelle;intracellular organelle part;intracellular part;macromolecular complex;membrane-bounded organelle;nucleosome;nucleus;organelle;organelle part;protein-DNA complex	Systemic lupus erythematosus	1	1	15081.6	99.7	QVHPDVGISGK	sp|Q9ZUS0|H2B4_ARATH	1135.6	QVHPDVGISGK	http://www.uniprot.org/uniprot/Q9ZUS0	7.97101
Q9FG25	At5g06810	2776318976	2570690304	2881444352	2850679808	2894477824	2682370048	3036035584	2775533568	3300678400	2470430464	2406913024	2918374144	Q9FG25_ARATH Mitochondrial transcription termination factor family protein OS=Arabidopsis thaliana GN=At5g06810 PE=4 SV=1			cell part;cytoplasmic part;intracellular membrane-bounded organelle;intracellular organelle;intracellular part;membrane-bounded organelle;mitochondrion;organelle;plastid		1	1	131204	98.4	NAPVFNDNLLK	tr|Q9FG25|Q9FG25_ARATH	1243.66	NAPVFNDNLLK	http://www.uniprot.org/uniprot/Q9FG25	0.964067
P46689	GASA1	1446681984	1218032256	1083816320	901532416	666011904	3869217536	711815104	1029146944	1141322240	5387160064	11264279552	1879876992	GASA1_ARATH Gibberellin-regulated protein 1 OS=Arabidopsis thaliana GN=GASA1 PE=2 SV=2	anatomical structure morphogenesis;biological regulation;cell growth;cell morphogenesis;cellular component morphogenesis;cellular component organization;cellular component organization or biogenesis;cellular developmental process;cellular process;cellular response to chemical stimulus;cellular response to endogenous stimulus;cellular response to gibberellin stimulus;cellular response to hormone s…		cell part;cell wall;external encapsulating structure;extracellular region;plant-type cell wall		4	2	10744.6	99.0,99.7,99.7,99.7	ACGTCCYR | Carbamidomethyl [C2 C5 C6],CQCYASLTTHGGR | Carbamidomethyl [C1 C3],IDCGSACVAR | Carbamidomethyl [C3 C7],KIDCGSACVAR | Carbamidomethyl [C4 C8]	sp|P46689|GASA1_ARATH,tr|F4I0N7|F4I0N7_ARATH	1046.375974,1509.649512,1107.484358,1235.576615	KIDCGSACVAR | Carbamidomethyl [C4 C8],ACGTCCYR | Carbamidomethyl [C2 C5 C6],IDCGSACVAR | Carbamidomethyl [C3 C7]	http://www.uniprot.org/uniprot/P46689	32.6531
Q93VK7	At5g14910	2119127	7802320	4818027	6633769	6531799	1.59427e+06	6234406	8453569	13923961	42623972	226924512	18520464	Q93VK7_ARATH AT5g14910/F2G14_30 OS=Arabidopsis thaliana GN=At5g14910 PE=2 SV=1	cation transport;establishment of localization;ion transport;metal ion transport;transport	binding;cation binding;ion binding;metal ion binding	cell part;chloroplast;chloroplast envelope;chloroplast part;chloroplast stroma;chloroplast thylakoid membrane;cytoplasmic part;envelope;intracellular membrane-bounded organelle;intracellular organelle;intracellular organelle part;intracellular part;membrane;membrane-bounded organelle;organelle;organelle envelope;organelle part;photosynthetic membrane;plastid;plastid envelope;plastid part;plastid …		1	1	18956.2	99.7	ALQDIDGVSNLK	tr|Q93VK7|Q93VK7_ARATH	1271.68	ALQDIDGVSNLK	http://www.uniprot.org/uniprot/Q93VK7	6.74157
P29197	CPN60	58078432	89161680	31604732	98868024	106350136	133495520	35977404	33789316	8792013	4.93001e+06	468095712	7.92856e+06	CH60A_ARATH Chaperonin CPN60, mitochondrial OS=Arabidopsis thaliana GN=CPN60 PE=1 SV=2	cellular component organization;cellular component organization at cellular level;cellular component organization or biogenesis;cellular component organization or biogenesis at cellular level;cellular macromolecule metabolic process;cellular metabolic process;cellular process;cellular protein metabolic process;macromolecule metabolic process;metabolic process;mitochondrion organization;organelle …	adenyl nucleotide binding;adenyl ribonucleotide binding;ATP binding;binding;cation binding;copper ion binding;ion binding;metal ion binding;nucleotide binding;purine nucleotide binding;purine ribonucleoside triphosphate binding;purine ribonucleotide binding;ribonucleotide binding;transition metal ion binding	cell part;cytoplasmic part;cytosol;cytosolic part;cytosolic ribosome;intracellular membrane-bounded organelle;intracellular non-membrane-bounded organelle;intracellular organelle;intracellular organelle lumen;intracellular organelle part;intracellular part;macromolecular complex;membrane;membrane-bounded organelle;membrane-enclosed lumen;mitochondrial matrix;mitochondrial part;mitochondrion;non-m…	ko05152;RNA degradation;Type I diabetes mellitus	2	1	61279.9	99.0,91.4	AGIIDPLK,VLELALKR	sp|P29197|CH60A_ARATH	825.49853,940.610061	AGIIDPLK,VLELALKR	http://www.uniprot.org/uniprot/P29197	2.77296
Q9LZ41	RPL35D	553960320	883295488	667538432	602415872	238047024	524468992	772224640	919206592	980729728	962207872	988182144	875039872	RL354_ARATH 60S ribosomal protein L35-4 OS=Arabidopsis thaliana GN=RPL35D PE=2 SV=1	biosynthetic process;cellular biosynthetic process;cellular macromolecule biosynthetic process;cellular macromolecule metabolic process;cellular metabolic process;cellular process;cellular protein metabolic process;macromolecule biosynthetic process;macromolecule metabolic process;metabolic process;primary metabolic process;protein metabolic process;translation	structural constituent of ribosome;structural molecule activity	cell part;cytoplasmic part;intracellular non-membrane-bounded organelle;intracellular organelle;intracellular part;macromolecular complex;non-membrane-bounded organelle;organelle;ribonucleoprotein complex;ribosome	Ribosome	3	2	14331.1	90.0,99.7,77.5	AELALLR,LLPLDLRPK,VTGGAPNK	tr|F4KDR2|F4KDR2_ARATH,sp|Q9LZ41|RL354_ARATH	784.482898,1063.677639,742.398528	VTGGAPNK,LLPLDLRPK,AELALLR	http://www.uniprot.org/uniprot/Q9LZ41	19.5122
Q9SA73	YchF1	1	1	9666783	627872	607112	22746.2	1.89314e+06	248743	9621639	3.92122e+06	364055936	1	OLA1_ARATH Obg-like ATPase 1 OS=Arabidopsis thaliana GN=YchF1 PE=1 SV=1	response to cadmium ion;response to chemical stimulus;response to inorganic substance;response to metal ion;response to stimulus	adenyl nucleotide binding;adenyl ribonucleotide binding;ATP binding;ATPase activity;binding;catalytic activity;GTP binding;guanyl nucleotide binding;guanyl ribonucleotide binding;hydrolase activity;hydrolase activity, acting on acid anhydrides;hydrolase activity, acting on acid anhydrides, in phosphorus-containing anhydrides;nucleoside-triphosphatase activity;nucleotide binding;purine nucleotide …	cell junction;cell part;cell-cell junction;cytoplasmic part;cytosol;intracellular part;plasmodesma		1	1	44470.5	99.7	AWLEDGKDVR	sp|Q9SA73|OLA1_ARATH	1187.6	AWLEDGKDVR	http://www.uniprot.org/uniprot/Q9SA73	2.53807
CATD_HUMAN		10189136	10410915	12712917	21415892	25960672	38230980	20124872	29002016	917838336	58486892	21801672	21413764						3	1	44551.7	99.7,82.4,89.1	FDGILGMAYPR,VSTLPAITLK,YYTVFDR	sp|CATD_HUMAN|	1238.617888,1041.645884,962.451644	VSTLPAITLK,YYTVFDR,FDGILGMAYPR	http://www.uniprot.org/uniprot/CATD_HUMAN	6.79612
Q9ZVA4	F9K20	1	15714673	1	1	1.28429e+06	2704541	5724652	4.85494e+06	453563	412018	117768512	42344.5	Q9ZVA4_ARATH Curculin-like (Mannose-binding) lectin family protein OS=Arabidopsis thaliana GN=F9K20.10 PE=2 SV=1			apoplast;cell part;cell wall;cytoplasmic part;cytosol;external encapsulating structure;extracellular region;Golgi apparatus;intracellular membrane-bounded organelle;intracellular organelle;intracellular organelle part;intracellular part;membrane;membrane-bounded organelle;organelle;organelle membrane;organelle part;plant-type cell wall;vacuolar membrane;vacuolar part		2	2	49050.8	65.8,99.7	GFVPFSDNFR,VVNEGGYTDYSPIEYNPDVR	tr|Q9ZVA5|Q9ZVA5_ARATH,tr|Q9ZVA4|Q9ZVA4_ARATH	1184.562276,2286.053348	GFVPFSDNFR,VVNEGGYTDYSPIEYNPDVR	http://www.uniprot.org/uniprot/Q9ZVA4	6.80272
O82204	RPL28A	132768168	185340368	302625216	37219168	18091772	361827072	98520336	60718272	180496032	87356680	339806880	103039928	RL281_ARATH 60S ribosomal protein L28-1 OS=Arabidopsis thaliana GN=RPL28A PE=2 SV=1	biosynthetic process;cellular biosynthetic process;cellular macromolecule biosynthetic process;cellular macromolecule metabolic process;cellular metabolic process;cellular process;cellular protein metabolic process;macromolecule biosynthetic process;macromolecule metabolic process;metabolic process;primary metabolic process;protein metabolic process;translation	structural constituent of ribosome;structural molecule activity	cell junction;cell part;cell wall;cell-cell junction;chloroplast;cytoplasmic part;cytosolic large ribosomal subunit;cytosolic part;cytosolic ribosome;external encapsulating structure;intracellular membrane-bounded organelle;intracellular non-membrane-bounded organelle;intracellular organelle;intracellular organelle part;intracellular part;large ribosomal subunit;macromolecular complex;membrane;me…	Ribosome	1	1	15895.3	98.4	AVANQVVDNYYRPDLK	sp|O82204|RL281_ARATH	1863.95	AVANQVVDNYYRPDLK	http://www.uniprot.org/uniprot/O82204	11.1888
P29511	TUBA6	1018957312	987259008	726804160	1049489792	922560640	859640256	970696192	1130568192	1478475008	1161308672	6137626112	1046719296	TBA6_ARATH Tubulin alpha-6 chain OS=Arabidopsis thaliana GN=TUBA6 PE=1 SV=1	cellular component assembly;cellular component assembly at cellular level;cellular component organization;cellular component organization at cellular level;cellular component organization or biogenesis;cellular component organization or biogenesis at cellular level;cellular macromolecular complex assembly;cellular macromolecular complex subunit organization;cellular process;cellular protein compl…	binding;catalytic activity;GTP binding;GTPase activity;guanyl nucleotide binding;guanyl ribonucleotide binding;hydrolase activity;hydrolase activity, acting on acid anhydrides;hydrolase activity, acting on acid anhydrides, in phosphorus-containing anhydrides;nucleoside-triphosphatase activity;nucleotide binding;protein binding;purine nucleotide binding;purine ribonucleoside triphosphate binding;p…	cell junction;cell part;cell wall;cell-cell junction;cytoplasmic part;cytoskeletal part;cytosol;external encapsulating structure;intracellular membrane-bounded organelle;intracellular non-membrane-bounded organelle;intracellular organelle;intracellular organelle part;intracellular part;macromolecular complex;membrane;membrane-bounded organelle;microtubule;non-membrane-bounded organelle;nuclear pa…	Gap junction;Pathogenic Escherichia coli infection;Phagosome	9	2	49537.3	99.7,98.8,95.9,98.6,99.7,90.0,98.6,99.7,98.2	AVFVDLEPTVIDEVR,CGINYQPPTVVPGGDLAK | Carbamidomethyl [C1],DVNAAVGTIK,EDAANNFAR,IHFMLSSYAPVISAEK,LSVDYGK,LSVDYGKK,LVSQVISSLTASLR,QLFHPEQLISGK	tr|B9DFF8|B9DFF8_ARATH,sp|P29511|TBA6_ARATH	1700.9042335,1884.949252,986.544148,1006.454342,1791.936474,780.403472,908.500225,1472.8588825,1395.738386	QLFHPEQLISGK,AVFVDLEPTVIDEVR,LSVDYGKK	http://www.uniprot.org/uniprot/P29511	22.6667
Q8RX87	RFS6	22130.8	893329	557032	7.74524e+06	5.96158e+06	18666704	1.25733e+06	1.97798e+06	1.33259e+06	13395115	57676440	4.62517e+06	RFS6_ARATH Probable galactinol--sucrose galactosyltransferase 6 OS=Arabidopsis thaliana GN=RFS6 PE=2 SV=2	carbohydrate metabolic process;metabolic process;primary metabolic process	catalytic activity;galactinol-sucrose galactosyltransferase activity;galactosyltransferase activity;transferase activity;transferase activity, transferring glycosyl groups;transferase activity, transferring hexosyl groups			1	2	83115.5	99	FHLIQVEL	sp|Q8RX87|RFS6_ARATH,tr|F4K470|F4K470_ARATH	997.559	FHLIQVEL	http://www.uniprot.org/uniprot/Q8RX87	1.06809
Q9SX22	At1g68590	21494496	5.23473e+06	4894705	11039397	7.37024e+06	3.7631e+06	10792526	27288296	34135568	1	145108272	21845560	RRP31_ARATH 30S ribosomal protein 3-1, chloroplastic OS=Arabidopsis thaliana GN=At1g68590 PE=2 SV=1	biosynthetic process;cellular biosynthetic process;cellular component organization;cellular component organization at cellular level;cellular component organization or biogenesis;cellular component organization or biogenesis at cellular level;cellular macromolecule biosynthetic process;cellular macromolecule metabolic process;cellular metabolic process;cellular process;cellular protein metabolic …	structural constituent of ribosome;structural molecule activity	cell part;chloroplast;chloroplast part;chloroplast stroma;chloroplast thylakoid membrane;cytoplasmic part;intracellular membrane-bounded organelle;intracellular non-membrane-bounded organelle;intracellular organelle;intracellular organelle part;intracellular part;macromolecular complex;membrane;membrane-bounded organelle;non-membrane-bounded organelle;organelle;organelle part;photosynthetic membr…		1	2	18472.2	99.2	STLEAKPWISQK	tr|A8MQL0|A8MQL0_ARATH,sp|Q9SX22|RRP31_ARATH	1386.76	STLEAKPWISQK	http://www.uniprot.org/uniprot/Q9SX22	7.22892
Q9FNG3	At5g06450	1780522496	4073715200	3461075200	3984147456	4296773632	5481438208	1479659008	2384241920	1762579840	2175226880	2009200128	3626873856	Y5645_ARATH Uncharacterized protein At5g06450 OS=Arabidopsis thaliana GN=At5g06450 PE=1 SV=1		binding;nucleic acid binding	cell part;cytoplasmic part;intracellular membrane-bounded organelle;intracellular organelle;intracellular organelle part;intracellular part;membrane;membrane-bounded organelle;organelle;organelle membrane;organelle part;vacuolar membrane;vacuolar part;vacuole		8	1	23215.1	99.7,99.1,91.7,99.7,99.7,90.0,90.0,99.7	EDSILNGNR,GTLVLEFLGTR,LPKPFHDNLK,LPKPFHDNLKDLYR,MTDGSYVQTK,NAINVGK,NLCLFLR | Carbamidomethyl [C3],VLWSDLGQLDSIEAK	sp|Q9FNG3|Y5645_ARATH	1016.492934,1204.683016,1207.67572,1754.95192,1128.51355,714.404194,934.510382,1672.873551	GTLVLEFLGTR,VLWSDLGQLDSIEAK,MTDGSYVQTK	http://www.uniprot.org/uniprot/Q9FNG3	35.4369
P34791	CYP20	201356032	107924952	334346048	122182824	210259792	263331184	103601472	61792108	151517200	107492808	2471965184	127731832	CP20C_ARATH Peptidyl-prolyl cis-trans isomerase CYP20-3, chloroplastic OS=Arabidopsis thaliana GN=CYP20-3 PE=1 SV=1	cellular macromolecule metabolic process;cellular metabolic process;cellular process;cellular protein metabolic process;macromolecule metabolic process;metabolic process;primary metabolic process;protein folding;protein metabolic process	binding;catalytic activity;cis-trans isomerase activity;isomerase activity;peptide binding;peptidyl-prolyl cis-trans isomerase activity;protein binding	cell part;chloroplast part;chloroplast stroma;cytoplasmic part;intracellular organelle part;intracellular part;organelle part;plastid part;plastid stroma		5	3	28207.9	50.0,99.7,99.7,99.0,50.0	AFDVPK,IVMGLFGEVVPK,IVMGLFGEVVPK | Oxidation [M3],TLESQETR,TVENFR	sp|P34791|CP20C_ARATH,tr|F4IX28|F4IX28_ARATH,tr|F4IX26|F4IX26_ARATH	675.362096,1287.731762,1303.727458,962.468868,764.38338	TVENFR,TLESQETR,AFDVPK	http://www.uniprot.org/uniprot/P34791	12.3077
Q9FLQ4	At5g55070	46843104	52916092	27857992	24541492	28025548	36019848	54158896	135724688	54058180	52125692	150353040	32527492	ODO2A_ARATH Dihydrolipoyllysine-residue succinyltransferase component of 2-oxoglutarate dehydrogenase complex 1, mitochondrial OS=Arabidopsis thaliana GN=At5g55070 PE=2 SV=1	acetyl-CoA catabolic process;acetyl-CoA metabolic process;amine catabolic process;amine metabolic process;aspartate family amino acid catabolic process;aspartate family amino acid metabolic process;carboxylic acid catabolic process;carboxylic acid metabolic process;catabolic process;cellular amine metabolic process;cellular amino acid catabolic process;cellular amino acid metabolic process;cellul…	binding;catalytic activity;cation binding;dihydrolipoyllysine-residue succinyltransferase activity;ion binding;metal ion binding;S-acyltransferase activity;S-succinyltransferase activity;succinyltransferase activity;transferase activity;transferase activity, transferring acyl groups;transferase activity, transferring acyl groups other than amino-acyl groups;transition metal ion binding;zinc ion b…	cell part;cytoplasmic part;cytosolic part;cytosolic ribosome;intracellular membrane-bounded organelle;intracellular non-membrane-bounded organelle;intracellular organelle;intracellular part;macromolecular complex;membrane-bounded organelle;mitochondrion;non-membrane-bounded organelle;organelle;oxoglutarate dehydrogenase complex;protein complex;ribonucleoprotein complex;ribosome	Citrate cycle (TCA cycle);Lysine degradation	2	1	50132.9	82.6,99.5	APSPPPPPPSK,ISTSADAVSHVAPSEK	sp|Q9FLQ4|ODO2A_ARATH	1070.578336,1597.799133	APSPPPPPPSK,ISTSADAVSHVAPSEK	http://www.uniprot.org/uniprot/Q9FLQ4	5.81897
Q9SHE8	PSAF	3754984192	2738167040	2802369280	1801755648	1944019968	4191349248	1837583744	2211044096	3024281856	1958170624	6668192256	1891549184	PSAF_ARATH Photosystem I reaction center subunit III, chloroplastic OS=Arabidopsis thaliana GN=PSAF PE=1 SV=1	cellular metabolic process;cellular process;metabolic process;photosynthesis		cell part;chloroplast;chloroplast envelope;chloroplast part;chloroplast thylakoid;chloroplast thylakoid membrane;cytoplasmic part;envelope;integral to membrane;intracellular membrane-bounded organelle;intracellular organelle;intracellular organelle part;intracellular part;intrinsic to membrane;macromolecular complex;membrane;membrane part;membrane-bounded organelle;organelle;organelle envelope;or…	Photosynthesis	6	1	24172.8	97.1,50.0,93.2,50.0,99.7,76.8	EIIIDVPLASR,FDNYGK,GFIWPVAAYR,LESSLK,LYAPESAPALALNAQIEK,RFDNYGK	sp|Q9SHE8|PSAF_ARATH	1224.709376,742.331332,1178.631804,675.382404,1898.018361,898.4355035	RFDNYGK,EIIIDVPLASR,LYAPESAPALALNAQIEK	http://www.uniprot.org/uniprot/Q9SHE8	23.5294
K1C9_HUMAN		27154024448	58919501824	60339081216	55701045248	53018447872	58284453888	102198000000	51124207616	94692147200	216515000000	34816716800	122598000000						64	1	62128.7	99.7,99.7,99.7,99.7,50.0,99.0,99.0,99.7,99.7,99.7,99.7,96.5,99.7,99.7,99.7,90.0,99.0,99.7,99.7,99.0,99.7,99.7,99.7,99.7,99.7,99.7,96.4,90.0,90.0,99.7,99.7,99.1,99.7,99.7,99.7,98.1,99.7,97.6,99.7,99.7,99.7,99.7,99.7,99.7,99.7,99.7,99.7,99.7,99.7,99.7,99.7,50.0,99.7,99.7,99.7,99.7,50.0,50.0,99.7,99.7,99.7,99.7,99.7,99.7	DIENQYETQITQIEHEVSSSGQEVQSSAK,DIENQYETQITQIEHEVSSSGQEVQSSAK | Deamidated [Q22],EIETYHNLLEGGQEDFESSGAGK,EIETYHNLLEGGQEDFESSGAGK | Deamidated [N7 Q13],EVTQLR,FEMEQNLR,FEMEQNLR | Oxidation [M3],FSSSSGYGGGSSR,GGGGSFGYSYGGGSGGGFSASSLGGGFGGGSR,GGSGGSHGGGSGFGGESGGSYGGGEEASGSGGGYGGGSGK,GGSGGSYGGGGSGGGYGGGSGSR,GGSGGSYGGGSGSGGGSGGGYGGGSGGGHSGGSGGGHSGGSGGNYGGGSGSGGGSGGGYGGGSGSR,HGVQELEIELQSQLSK,IKFEMEQNLR,I…	sp|K1C9_HUMAN|	3263.51575267,3264.499611,2509.1294775,2511.096996,744.414674,1065.494728,1081.489168,1234.524028,2704.161173,3222.287902,1790.72581667,4971.934572,1836.967713,1306.67301,1322.670269,966.447738,1094.5429575,1759.914292,3391.612296,811.49275,3022.48518,2376.1854505,3324.609216,2879.3564895,3166.500402,3167.49808,3182.49427,896.409228,912.403312,2894.3902075,2910.382884,3351.63255,3367.640994,3661.…	QGVDADINGLR,VQALEEANNDLENK,TLLDIDNTR	http://www.uniprot.org/uniprot/K1C9_HUMAN	80.2568
Q9FVR6	At1g32220	1	1	16960444	2312395	890601	215697	1015470	1.36935e+06	4.25825e+06	1	252751296	735198	Y1222_ARATH Uncharacterized protein At1g32220, chloroplastic OS=Arabidopsis thaliana GN=At1g32220 PE=2 SV=1	response to chemical stimulus;response to oxidative stress;response to stimulus;response to stress		cell part;chloroplast;chloroplast part;cytoplasmic part;intracellular membrane-bounded organelle;intracellular organelle;intracellular organelle part;intracellular part;membrane-bounded organelle;organelle;organelle part;plastid;plastid part;plastoglobule;thylakoid		2	1	31978.1	50.0,99.7	FIRPLR,INGEANVTAVNAAK	sp|Q9FVR6|Y1222_ARATH	800.505176,1370.718554	INGEANVTAVNAAK,FIRPLR	http://www.uniprot.org/uniprot/Q9FVR6	6.75676
P42732	RPS13	52552904	68129376	72421168	3.85799e+06	19905624	40999960	60838612	133382456	107403128	22934188	272200064	13502526	RR13_ARATH 30S ribosomal protein S13, chloroplastic OS=Arabidopsis thaliana GN=RPS13 PE=2 SV=1	biosynthetic process;cellular biosynthetic process;cellular component biogenesis;cellular component biogenesis at cellular level;cellular component organization or biogenesis;cellular component organization or biogenesis at cellular level;cellular macromolecule biosynthetic process;cellular macromolecule metabolic process;cellular metabolic process;cellular process;cellular protein metabolic proc…	binding;nucleic acid binding;RNA binding;rRNA binding;structural constituent of ribosome;structural molecule activity	cell part;chloroplast;chloroplast envelope;chloroplast part;chloroplast stroma;cytoplasmic part;envelope;intracellular membrane-bounded organelle;intracellular non-membrane-bounded organelle;intracellular organelle;intracellular organelle part;intracellular part;macromolecular complex;membrane-bounded organelle;non-membrane-bounded organelle;organelle;organelle envelope;organelle part;plastid;pla…		2	2	19096.3	81.7,99.7	VGGVEIPANK,VGGVEIPANKR	sp|P42732|RR13_ARATH,tr|B3H631|B3H631_ARATH	982.54662,1138.648647	VGGVEIPANKR,VGGVEIPANK	http://www.uniprot.org/uniprot/P42732	6.50888
Q93W28	At4g15545	62247812	87011648	83972928	54234364	39768892	213015728	60396432	70049296	62137080	47726080	150310176	60325140	Y4554_ARATH Uncharacterized protein At4g15545 OS=Arabidopsis thaliana GN=At4g15545 PE=1 SV=1					2	1	37205.6	99.7,99.0	KAEEIFGGDNR,SSISISEPGSQTAR	sp|Q93W28|Y4554_ARATH	1234.597716,1418.712186	SSISISEPGSQTAR,KAEEIFGGDNR	http://www.uniprot.org/uniprot/Q93W28	7.4184
Q6NPN3	At5g18550	81244776	125887064	97734096	43211816	14384919	82712216	141142160	242875520	106369360	54024704	71743008	27591808	C3H58_ARATH Zinc finger CCCH domain-containing protein 58 OS=Arabidopsis thaliana GN=At5g18550 PE=2 SV=1		binding;cation binding;DNA binding;ion binding;metal ion binding;nucleic acid binding	cell part;intracellular membrane-bounded organelle;intracellular organelle;intracellular part;membrane-bounded organelle;nucleus;organelle		2	1	49463.4	99.7,99.7	TEAGEFPER,YGGAGEDESR	sp|Q6NPN3|C3H58_ARATH	1034.47004,1039.42385	TEAGEFPER,YGGAGEDESR	http://www.uniprot.org/uniprot/Q6NPN3	4.08602
O80842	CPFTSY	1332518528	1163044352	1090776448	908916096	1132664064	694723904	1071919680	1062581888	1114974464	676190336	1253653632	1269029120	CFTSY_ARATH Cell division protein FtsY homolog, chloroplastic OS=Arabidopsis thaliana GN=CPFTSY PE=1 SV=2	catabolic process;cellular catabolic process;cellular metabolic process;cellular nitrogen compound catabolic process;cellular nitrogen compound metabolic process;cellular process;cotranslational protein targeting to membrane;establishment of localization;establishment of localization in cell;establishment of protein localization;establishment of protein localization in endoplasmic reticulum;estab…	binding;catalytic activity;cation binding;GTP binding;guanyl nucleotide binding;guanyl ribonucleotide binding;hydrolase activity;hydrolase activity, acting on acid anhydrides;hydrolase activity, acting on acid anhydrides, in phosphorus-containing anhydrides;ion binding;metal ion binding;nucleoside-triphosphatase activity;nucleotide binding;protein binding;purine nucleotide binding;purine ribonucl…	cell part;chloroplast part;chloroplast stroma;chloroplast thylakoid membrane;cytoplasmic part;intracellular organelle part;intracellular part;membrane;organelle part;photosynthetic membrane;plastid part;plastid stroma;plastid thylakoid membrane;thylakoid membrane;thylakoid part	Bacterial secretion system;Protein export	3	1	39678.5	99.3,99.7,73.9	LREDIMSGK | Oxidation [M6],SGSEIKDALK,VFSGFSK	sp|O80842|CFTSY_ARATH	1063.53648,1046.562369,770.394826	VFSGFSK,SGSEIKDALK,LREDIMSGK | Oxidation [M6]	http://www.uniprot.org/uniprot/O80842	7.10382
Q56YW9	TUBB2	123368432	180838592	111351672	152515072	177076592	123830896	142410720	201149328	326535264	354025056	7339396608	136348800	TBB2_ARATH Tubulin beta-2 chain OS=Arabidopsis thaliana GN=TUBB2 PE=2 SV=2	cellular component assembly;cellular component assembly at cellular level;cellular component organization;cellular component organization at cellular level;cellular component organization or biogenesis;cellular component organization or biogenesis at cellular level;cellular macromolecular complex assembly;cellular macromolecular complex subunit organization;cellular process;cellular protein compl…	binding;catalytic activity;GTP binding;GTPase activity;guanyl nucleotide binding;guanyl ribonucleotide binding;hydrolase activity;hydrolase activity, acting on acid anhydrides;hydrolase activity, acting on acid anhydrides, in phosphorus-containing anhydrides;nucleoside-triphosphatase activity;nucleotide binding;protein binding;purine nucleotide binding;purine ribonucleoside triphosphate binding;p…	cell part;cytoplasm;cytoskeletal part;intracellular organelle part;intracellular part;macromolecular complex;microtubule;organelle part;protein complex	Gap junction;Pathogenic Escherichia coli infection;Phagosome	14	6	50733.4	99.7,99.7,99.7,99.7,99.0,99.7,99.7,99.7,99.7,97.9,99.7,99.7,99.7,99.7	EILHIQGGQCGNQIGAK | Carbamidomethyl [C10],FPGQLNSDLRK,FWEVVCAEHGIDPTGR | Carbamidomethyl [C6],GHYTEGAELIDSVLDVVRK,IREEYPDR,KLAVNLIPFPR,LAVNLIPFPR,LHFFMVGFAPLTSR,MMLTFSVFPSPK | Oxidation [M1 M2],NMMCAADPR | Carbamidomethyl [C4] Oxidation [M2 M3],NSSYFVEWIPNNVK,SGPYGQTFRPDNFVFGQSGAGNNWAK,SLTVPELTQQMWDSK,YTGDSDLQLER	sp|P29513|TBB5_ARATH,sp|P29516|TBB8_ARATH,sp|Q56YW9|TBB2_ARATH,sp|P29517|TBB9_ARATH,sp|P24636|TBB4_ARATH,sp|Q9ASR0|TBB3_ARATH	1821.917919,1273.681774,1871.869674,2100.096668,1076.526917,1266.783246,1138.691006,1621.850967,1415.687372,1096.413974,1695.827556,2801.318361,1761.864808,1295.602516	LAVNLIPFPR,IREEYPDR,NSSYFVEWIPNNVK	http://www.uniprot.org/uniprot/Q56YW9	40.4444
Q96291	BAS1	27560336	26309592	20291536	23965032	31099972	131934256	22590480	8313738	17779636	50417104	515976640	57240072	BAS1A_ARATH 2-Cys peroxiredoxin BAS1, chloroplastic OS=Arabidopsis thaliana GN=BAS1 PE=1 SV=2	defense response;defense response to bacterium;multi-organism process;response to abiotic stimulus;response to bacterium;response to biotic stimulus;response to cold;response to other organism;response to stimulus;response to stress;response to temperature stimulus	antioxidant activity;binding;catalytic activity;oxidoreductase activity;oxidoreductase activity, acting on paired donors, with incorporation or reduction of molecular oxygen;oxidoreductase activity, acting on peroxide as acceptor;peroxidase activity;peroxiredoxin activity;protein binding	apoplast;cell part;chloroplast;chloroplast envelope;chloroplast part;chloroplast stroma;cytoplasmic part;envelope;extracellular region;intracellular membrane-bounded organelle;intracellular organelle;intracellular organelle part;intracellular part;membrane-bounded organelle;organelle;organelle envelope;organelle part;plastid;plastid envelope;plastid part;plastid stroma;stromule;thylakoid		2	1	29091.6	90.0,99.0	GLFIIDK,LSDYIGKK	sp|Q96291|BAS1A_ARATH	804.476754,922.515441	LSDYIGKK,GLFIIDK	http://www.uniprot.org/uniprot/Q96291	5.6391
P15455	CRA1	7066882	1062978496	42780696	5.94735e+06	6993924	13648182	7170143	4.5944e+06	9467242	10668665	7007749	81121936	CRU1_ARATH 12S seed storage protein CRA1 OS=Arabidopsis thaliana GN=CRA1 PE=1 SV=2	cellular process;cellular response to abscisic acid stimulus;cellular response to chemical stimulus;cellular response to endogenous stimulus;cellular response to hormone stimulus;cellular response to organic substance;cellular response to stimulus;multicellular organismal process;multicellular organismal reproductive process;reproductive process;response to abscisic acid stimulus;response to chem…	nutrient reservoir activity	cell part;cytoplasmic part;intracellular membrane-bounded organelle;intracellular organelle;intracellular part;membrane-bounded organelle;organelle;plant-type vacuole;protein storage vacuole;storage vacuole;vacuole		6	1	52594.4	99.6,90.0,99.7,99.7,99.7,99.4	FEGQGQSQR,FQWVEFK,GLPLEVITNGFQISPEEAR,IDLQTAQQLQNQDDNRGNIVR,TNANAQINTLAGR,VIPGCAETFQDSSEFQPR | Carbamidomethyl [C5]	sp|P15455|CRU1_ARATH	1035.476438,982.493428,2069.074278,2438.235741,1342.69939,2066.942236	FQWVEFK,FEGQGQSQR,GLPLEVITNGFQISPEEAR	http://www.uniprot.org/uniprot/P15455	18.4322
Q43127	GLN2	442533984	219399424	311847616	456534880	355448416	486719104	261033296	189915248	215360016	370934048	4063453184	564340032	GLNA2_ARATH Glutamine synthetase, chloroplastic/mitochondrial OS=Arabidopsis thaliana GN=GLN2 PE=1 SV=1	aging;amine biosynthetic process;amine metabolic process;ammonia assimilation cycle;biosynthetic process;carboxylic acid biosynthetic process;carboxylic acid metabolic process;cellular amine metabolic process;cellular amino acid biosynthetic process;cellular amino acid metabolic process;cellular biosynthetic process;cellular ketone metabolic process;cellular metabolic process;cellular nitrogen co…	acid-ammonia (or amide) ligase activity;adenyl nucleotide binding;adenyl ribonucleotide binding;ammonia ligase activity;ATP binding;binding;catalytic activity;glutamate-ammonia ligase activity;ligase activity;ligase activity, forming carbon-nitrogen bonds;nucleotide binding;purine nucleotide binding;purine ribonucleoside triphosphate binding;purine ribonucleotide binding;ribonucleotide binding	apoplast;cell part;chloroplast;chloroplast envelope;chloroplast part;chloroplast stroma;chloroplast thylakoid membrane;cytoplasmic part;cytosolic part;cytosolic ribosome;envelope;extracellular region;intracellular membrane-bounded organelle;intracellular non-membrane-bounded organelle;intracellular organelle;intracellular organelle part;intracellular part;macromolecular complex;membrane;membrane-…	Alanine, aspartate and glutamate metabolism;Arginine and proline metabolism;Nitrogen metabolism;Two-component system	6	1	47410	89.2,99.0,99.7,99.7,99.7,99.7	AAEIFSNKK,AILNLSLR,EEGGFEVIKK,GGNNILVICDTWTPAGEPIPTNKR | Carbamidomethyl [C9] Deamidated [N4],HKEHISAYGEGNER,TIEKPVEDPSELPK	sp|Q43127|GLNA2_ARATH	1006.544685,898.562664,1134.597304,2623.323057,1625.760819,1580.840332	TIEKPVEDPSELPK,AAEIFSNKK,GGNNILVICDTWTPAGEPIPTNKR | Carbamidomethyl [C9] Deamidated [N4]	http://www.uniprot.org/uniprot/Q43127	18.3721
Q8LER3	XTH7	336378112	435277920	300761696	235010160	220771216	356091136	445437152	375573472	493601760	250787008	492209920	263067216	XTH7_ARATH Probable xyloglucan endotransglucosylase/hydrolase protein 7 OS=Arabidopsis thaliana GN=XTH7 PE=2 SV=2	carbohydrate metabolic process;cellular carbohydrate metabolic process;cellular glucan metabolic process;cellular macromolecule metabolic process;cellular metabolic process;cellular polysaccharide metabolic process;cellular process;glucan metabolic process;macromolecule metabolic process;metabolic process;polysaccharide metabolic process;primary metabolic process	catalytic activity;hydrolase activity;hydrolase activity, acting on glycosyl bonds;hydrolase activity, hydrolyzing O-glycosyl compounds;transferase activity;transferase activity, transferring glycosyl groups;transferase activity, transferring hexosyl groups;xyloglucan:xyloglucosyl transferase activity	apoplast;cell part;cell wall;external encapsulating structure;extracellular region		4	1	33680.6	50.0,99.7,99.7,99.7	FEDDFR,IAWSDTHITQIDGGR,IVFYVDNVPIR,NWWEGSAYHQLSPVEAR	sp|Q8LER3|XTH7_ARATH	827.348458,1668.819273,1333.74414,2028.951135	IAWSDTHITQIDGGR,FEDDFR,NWWEGSAYHQLSPVEAR	http://www.uniprot.org/uniprot/Q8LER3	16.7235
O65581	M3E9	81375736	129438176	96050696	128888128	126274024	120994776	130009168	118105552	125380200	194634528	370444256	133284872	O65581_ARATH Fructose-bisphosphate aldolase OS=Arabidopsis thaliana GN=M3E9.40 PE=2 SV=1	alcohol catabolic process;alcohol metabolic process;carbohydrate catabolic process;carbohydrate metabolic process;catabolic process;cellular carbohydrate catabolic process;cellular carbohydrate metabolic process;cellular metabolic process;cellular process;generation of precursor metabolites and energy;glucose catabolic process;glucose metabolic process;glycolysis;hexose catabolic process;hexose m…	aldehyde-lyase activity;carbon-carbon lyase activity;catalytic activity;fructose-bisphosphate aldolase activity;lyase activity	cell part;chloroplast;cytoplasmic part;intracellular membrane-bounded organelle;intracellular organelle;intracellular part;membrane-bounded organelle;organelle;plastid	Carbon fixation in photosynthetic organisms;Fructose and mannose metabolism;Glycolysis / Gluconeogenesis;Pentose phosphate pathway	2	1	38293.2	99.7,98.6	IGATEPSELSIQENAK,VAPEVIAEYTVTALR	tr|O65581|O65581_ARATH	1685.858076,1630.879146	IGATEPSELSIQENAK,VAPEVIAEYTVTALR	http://www.uniprot.org/uniprot/O65581	8.65922
Q42403	TRX3	4055275264	4073608192	3530834432	3920468736	4200874496	3397435392	4359322112	4018689024	4252092160	3081819904	7338933760	5397147648	TRXH3_ARATH Thioredoxin H3 OS=Arabidopsis thaliana GN=TRX3 PE=1 SV=1	biological regulation;cell redox homeostasis;cellular component assembly;cellular component organization;cellular component organization or biogenesis;cellular homeostasis;cellular macromolecule metabolic process;cellular metabolic process;cellular process;cellular protein metabolic process;defense response;defense response to fungus;glycerol ether metabolic process;heat acclimation;homeostatic p…	catalytic activity;disulfide oxidoreductase activity;oxidoreductase activity;oxidoreductase activity, acting on a sulfur group of donors;oxidoreductase activity, acting on a sulfur group of donors, disulfide as acceptor;protein disulfide oxidoreductase activity	cell junction;cell part;cell wall;cell-cell junction;chloroplast;chloroplast part;chloroplast stroma;cytoplasmic part;cytosol;external encapsulating structure;Golgi apparatus;intracellular membrane-bounded organelle;intracellular organelle;intracellular organelle part;intracellular part;membrane;membrane-bounded organelle;mitochondrion;organelle;organelle part;plasma membrane;plasmodesma;plastid;…		5	1	13109.1	99.7,99.7,99.7,99.7,74.9	ETVVGAAKEEIIANLEK,FIAPVFADLAK,KHLDVVFFK,VDVDELNTVAEEFK,VQAMPTFIFMK | Oxidation [M4 M10]	sp|Q42403|TRXH3_ARATH	1812.9880195,1190.671922,1131.647151,1606.785507,1343.664982	FIAPVFADLAK,VQAMPTFIFMK | Oxidation [M4 M10],KHLDVVFFK	http://www.uniprot.org/uniprot/Q42403	52.5424
O23553	BAM3	5362514	20671548	14308019	27221724	17969220	13088885	18015820	22948316	26688896	30176228	373188576	17557044	BAM3_ARATH Beta-amylase 3, chloroplastic OS=Arabidopsis thaliana GN=BAM3 PE=1 SV=3	biosynthetic process;carbohydrate biosynthetic process;carbohydrate catabolic process;carbohydrate metabolic process;catabolic process;cellular biosynthetic process;cellular carbohydrate biosynthetic process;cellular carbohydrate catabolic process;cellular carbohydrate metabolic process;cellular glucan metabolic process;cellular macromolecule metabolic process;cellular metabolic process;cellular …	amylase activity;beta-amylase activity;catalytic activity;hydrolase activity;hydrolase activity, acting on glycosyl bonds;hydrolase activity, hydrolyzing O-glycosyl compounds	cell part;chloroplast part;chloroplast stroma;cytoplasmic part;intracellular organelle part;intracellular part;organelle part;plastid part;plastid stroma	Starch and sucrose metabolism	3	1	61352.5	97.2,99.7,99.7	FFMEWYSGK,QAGTELAGENALER,YDSSAFGQVVATNR	sp|O23553|BAM3_ARATH	1193.527544,1457.718384,1513.720362	QAGTELAGENALER,YDSSAFGQVVATNR,FFMEWYSGK	http://www.uniprot.org/uniprot/O23553	6.75183
O22832	FAB2	112984	27767.2	1	1	1.13119e+06	1	110301	1.13201e+06	806978	1.75591e+06	88338968	310798	STAD7_ARATH Stearoyl-[acyl-carrier-protein] 9-desaturase 7, chloroplastic OS=Arabidopsis thaliana GN=FAB2 PE=1 SV=1	biosynthetic process;carboxylic acid biosynthetic process;carboxylic acid metabolic process;cellular biosynthetic process;cellular ketone metabolic process;cellular lipid metabolic process;cellular metabolic process;cellular process;defense response;fatty acid biosynthetic process;fatty acid metabolic process;lipid biosynthetic process;lipid metabolic process;metabolic process;monocarboxylic acid…	acyl-[acyl-carrier-protein] desaturase activity;binding;catalytic activity;cation binding;ion binding;metal ion binding;oxidoreductase activity;oxidoreductase activity, acting on paired donors, with incorporation or reduction of molecular oxygen;oxidoreductase activity, acting on paired donors, with oxidation of a pair of donors resulting in the reduction of molecular oxygen to two molecules of w…	cell part;chloroplast part;chloroplast stroma;cytoplasmic part;intracellular organelle part;intracellular part;organelle part;plastid part;plastid stroma	Biosynthesis of unsaturated fatty acids;Fatty acid biosynthesis	1	2	45692.4	99.7	IPFSWIHDR	tr|F4IS32|F4IS32_ARATH,sp|O22832|STAD7_ARATH	1169.6	IPFSWIHDR	http://www.uniprot.org/uniprot/O22832	2.24439
P25071	CML12	85728792	113022280	110224416	51883660	45225920	57472528	43235124	92654600	82770744	22481928	370314368	27645576	CML12_ARATH Calmodulin-like protein 12 OS=Arabidopsis thaliana GN=CML12 PE=1 SV=3	multicellular organismal process;response to abiotic stimulus;response to absence of light;response to external stimulus;response to light intensity;response to light stimulus;response to mechanical stimulus;response to radiation;response to stimulus;thigmotropism;tropism	binding;calcium ion binding;cation binding;ion binding;metal ion binding;protein binding	cell junction;cell part;cell-cell junction;cytoplasmic part;intracellular organelle part;intracellular part;membrane;organelle membrane;organelle part;plasmodesma;vacuolar membrane;vacuolar part	Plant-pathogen interaction	2	2	36806.8	98.8,99.7	LTDDQITEYR,VVNQGQGQVQR	sp|P25071|CML12_ARATH,tr|F4IJ44|F4IJ44_ARATH	1252.601754,1211.641744	LTDDQITEYR,VVNQGQGQVQR	http://www.uniprot.org/uniprot/P25071	9.5679
Q9SFB1	F17A17	675140928	700752448	792334656	498566112	532826912	607297408	727389120	834536064	1007848128	1091256832	679942336	560221696	Q9SFB1_ARATH F17A17.37 protein OS=Arabidopsis thaliana GN=F17A17.37 PE=2 SV=1			cell part;cell wall;external encapsulating structure;membrane;plasma membrane		10	1	39065.4	99.7,99.7,99.7,99.7,99.7,99.7,99.7,98.7,99.6,99.7	ELVHPIYTR,ESAIAQVIR,ITFFSGFYHTK,KTDTVSLCGPVIDEIVVSHVA | Carbamidomethyl [C8],LEVKPGSLYALTFGASR,LGNEATISQK,NGGFEEGPHR,NGGFEEGPHR | Deamidated [N1],NGNFEESPK | Deamidated [N3],YFNVPFGHAAIELVAGK	tr|Q9SFB1|Q9SFB1_ARATH	1126.61682,985.55969,1346.670054,2238.164412,1807.990668,1059.557074,1098.487299,1099.4733315,1021.439104,1831.971207	KTDTVSLCGPVIDEIVVSHVA | Carbamidomethyl [C8],LGNEATISQK,ELVHPIYTR	http://www.uniprot.org/uniprot/Q9SFB1	30.9589
Q05212	DRT102	1	1	1.67623e+06	1	91854.1	446971	165016	181999	203999	1.40267e+06	51810424	1	DR102_ARATH DNA-damage-repair/toleration protein DRT102 OS=Arabidopsis thaliana GN=DRT102 PE=1 SV=2	carbohydrate metabolic process;cellular macromolecule metabolic process;cellular metabolic process;cellular nitrogen compound metabolic process;cellular process;cellular response to stimulus;cellular response to stress;DNA metabolic process;DNA repair;macromolecule metabolic process;metabolic process;nitrogen compound metabolic process;nucleic acid metabolic process;nucleobase-containing compound…	catalytic activity;isomerase activity	cell part;cytoplasm;cytoplasmic part;cytosol;intracellular membrane-bounded organelle;intracellular organelle;intracellular part;membrane-bounded organelle;nucleus;organelle		1	1	33233.1	99.4	VSASSSSEVR	sp|Q05212|DR102_ARATH	1007.49	VSASSSSEVR	http://www.uniprot.org/uniprot/Q05212	3.22581
Q8GXX7	ZFN1	1301240192	1870617856	855987776	1529235840	1259204480	1286951424	2233673728	2783996672	1372095616	1937478272	2093794816	837034496	C3H33_ARATH Zinc finger CCCH domain-containing protein 33 OS=Arabidopsis thaliana GN=ZFN1 PE=1 SV=1	biological regulation;cellular metabolic process;cellular nitrogen compound metabolic process;cellular process;metabolic process;negative regulation of biological process;negative regulation of biosynthetic process;negative regulation of cellular biosynthetic process;negative regulation of cellular macromolecule biosynthetic process;negative regulation of cellular metabolic process;negative regul…	binding;catalytic activity;cation binding;DNA binding;hydrolase activity;hydrolase activity, acting on ester bonds;ion binding;metal ion binding;mRNA 5'-UTR binding;mRNA binding;nuclease activity;nucleic acid binding;phytochrome binding;protein binding;RNA binding	cell part;cytoplasmic part;cytosol;intracellular membrane-bounded organelle;intracellular organelle;intracellular part;membrane-bounded organelle;nucleus;organelle		9	1	44181	99.7,95.3,50.0,50.0,97.7,99.0,99.7,99.7,99.7	DRELVIATAR,ENVFPERPGQPECQFYMK | Carbamidomethyl [C13],FGPSCK | Carbamidomethyl [C5],FGVTCK | Carbamidomethyl [C5],IGQPECEYYLK | Carbamidomethyl [C6],MRGEYPER,NLQQNETIESGSQSQGSFSGYNPGSSVPLGGYYALPR,SNEVDCAYFLR | Carbamidomethyl [C6],VFTYDNTASETDEVVETSTGK	sp|Q8GXX7|C3H33_ARATH	1142.6443285,2255.0239135,694.31265,710.343616,1398.649392,1036.4790375,3888.805449,1372.61491,2292.034485	IGQPECEYYLK | Carbamidomethyl [C6],DRELVIATAR,MRGEYPER	http://www.uniprot.org/uniprot/Q8GXX7	32.2418
Q9SUI4	PSAL	389556000	226937008	362854528	202082944	274324800	362458240	274591392	213326064	236874272	235544624	1933801472	202367296	PSAL_ARATH Photosystem I reaction center subunit XI, chloroplastic OS=Arabidopsis thaliana GN=PSAL PE=1 SV=2	cellular metabolic process;cellular process;metabolic process;photosynthesis	binding;protein binding	cell part;chloroplast;chloroplast envelope;chloroplast part;chloroplast thylakoid;chloroplast thylakoid membrane;cytoplasmic part;envelope;integral to membrane;intracellular membrane-bounded organelle;intracellular organelle;intracellular organelle part;intracellular part;intrinsic to membrane;macromolecular complex;membrane;membrane part;membrane-bounded organelle;organelle;organelle envelope;or…	Photosynthesis	2	1	23051.4	97.0,90.6	EGEPSIAPSLTLTGR,TAVNPLLR	sp|Q9SUI4|PSAL_ARATH	1526.79263,882.530426	TAVNPLLR,EGEPSIAPSLTLTGR	http://www.uniprot.org/uniprot/Q9SUI4	10.5023
O80480	IMPA4	809996	1.52151e+06	974792	1.09584e+06	806776	8.29808e+06	68576.2	1.87832e+06	26251.7	2.47896e+06	212684768	2732262	IMPA4_ARATH Importin subunit alpha-4 OS=Arabidopsis thaliana GN=IMPA4 PE=1 SV=1	establishment of localization;establishment of localization in cell;establishment of protein localization;host response to induction by symbiont of tumor, nodule or growth in host;interaction with host;interspecies interaction between organisms;intracellular protein transport;intracellular protein transport in other organism involved in symbiotic interaction;intracellular transport;multi-organism…	binding;protein binding;protein transporter activity;substrate-specific transporter activity;transporter activity	cell part;cytoplasmic part;cytosol;intracellular membrane-bounded organelle;intracellular organelle;intracellular part;membrane-bounded organelle;nucleus;organelle		2	1	59445.1	50.0,89.8	AGVIPR,VVIEQGAVPIFVK	sp|O80480|IMPA4_ARATH	611.376748,1397.837308	AGVIPR,VVIEQGAVPIFVK	http://www.uniprot.org/uniprot/O80480	3.5316
Q9C8E6	T8D8	2.1446e+06	229304	1	1	1828193	7.51284e+06	40972892	9172138	1.39266e+06	10583853	314674432	3149311	Q9C8E6_ARATH Plastid movement impaired1 OS=Arabidopsis thaliana GN=T8D8.2 PE=1 SV=1	cellular component organization;cellular component organization at cellular level;cellular component organization or biogenesis;cellular component organization or biogenesis at cellular level;cellular process;chloroplast organization;chloroplast relocation;establishment of localization;establishment of localization in cell;establishment of organelle localization;establishment of plastid localizat…		cell part;membrane;plasma membrane		2	1	93873.9	99.7,99.7	EFLQLLEDEETEKLK,HVVDLSELIQESVEK	tr|Q9C8E6|Q9C8E6_ARATH	1862.959692,1723.910163	EFLQLLEDEETEKLK,HVVDLSELIQESVEK	http://www.uniprot.org/uniprot/Q9C8E6	3.55872
Q42059	At1g64390	550367680	794199808	920257088	2432291328	1010464896	493917984	1226236416	833239552	5225566720	24338857984	955659072	1603330176	GUN6_ARATH Endoglucanase 6 OS=Arabidopsis thaliana GN=At1g64390 PE=2 SV=2	carbohydrate catabolic process;carbohydrate metabolic process;catabolic process;cellulose catabolic process;cellulose metabolic process;glucan catabolic process;glucan metabolic process;macromolecule catabolic process;macromolecule metabolic process;metabolic process;polysaccharide catabolic process;polysaccharide metabolic process;primary metabolic process	binding;carbohydrate binding;catalytic activity;cellulase activity;hydrolase activity;hydrolase activity, acting on glycosyl bonds;hydrolase activity, hydrolyzing O-glycosyl compounds	extracellular region		2	1	68590.8	98.7,50.0	GGYATWFSR,SGVLPR	sp|Q42059|GUN6_ARATH	1043.48734,627.371834	SGVLPR,GGYATWFSR	http://www.uniprot.org/uniprot/Q42059	2.41935
Q9FNM5	At5g08650	32546832	39494768	26881672	36242664	21914292	44184664	52053464	31921140	108621360	409048512	647537280	52950012	GUFP_ARATH Translation factor GUF1 homolog, chloroplastic OS=Arabidopsis thaliana GN=At5g08650 PE=2 SV=2	biological regulation;biosynthetic process;cellular biosynthetic process;cellular macromolecule biosynthetic process;cellular macromolecule metabolic process;cellular metabolic process;cellular process;cellular protein metabolic process;macromolecule biosynthetic process;macromolecule metabolic process;metabolic process;positive regulation of biological process;positive regulation of biosynthetic…	binding;catalytic activity;GTP binding;GTPase activity;guanyl nucleotide binding;guanyl ribonucleotide binding;hydrolase activity;hydrolase activity, acting on acid anhydrides;hydrolase activity, acting on acid anhydrides, in phosphorus-containing anhydrides;nucleoside-triphosphatase activity;nucleotide binding;purine nucleotide binding;purine ribonucleoside triphosphate binding;purine ribonucleo…	cell part;chloroplast;cytoplasmic part;intracellular membrane-bounded organelle;intracellular organelle;intracellular part;membrane-bounded organelle;organelle;plastid		2	1	75436.1	80.0,99.7	LPDPGQR,LQLNDAALK	sp|Q9FNM5|GUFP_ARATH	781.409606,984.56579	LPDPGQR,LQLNDAALK	http://www.uniprot.org/uniprot/Q9FNM5	2.34949
Q9S7Y7	XYL1	1016492352	569537920	566197952	544010816	1308080384	389251168	601206080	509580448	364995072	256439840	1643058688	365251488	XYL1_ARATH Alpha-xylosidase 1 OS=Arabidopsis thaliana GN=XYL1 PE=1 SV=1	carbohydrate metabolic process;cell wall macromolecule metabolic process;cell wall organization or biogenesis;cell wall polysaccharide metabolic process;cellodextrin metabolic process;cellular carbohydrate metabolic process;cellular cell wall macromolecule metabolic process;cellular cell wall organization or biogenesis;cellular component organization or biogenesis;cellular component organization …	alpha-N-arabinofuranosidase activity;binding;carbohydrate binding;catalytic activity;hydrolase activity;hydrolase activity, acting on glycosyl bonds;hydrolase activity, hydrolyzing O-glycosyl compounds;xylan 1,4-beta-xylosidase activity;xyloglucan 1,6-alpha-xylosidase activity	apoplast;cell junction;cell part;cell wall;cell-cell junction;chloroplast;cytoplasmic part;external encapsulating structure;extracellular region;intracellular membrane-bounded organelle;intracellular organelle;intracellular part;membrane-bounded organelle;organelle;plant-type cell wall;plasmodesma;plastid		12	1	102397	99.3,61.8,99.7,90.0,98.3,90.0,99.7,50.0,90.0,99.7,99.7,94.8	AMAADVFIK,DFNMSWK,EASLYGLGENSQANGIK,GDSLTYK,GLEMLVGK,LLAFLDK,LVSIEESPDGGFIGYLQVK,NALGMR,SVMVEVR,TIATSATHYNGVR,TVSWWGDEIKR,WIEVGAFYPFSR	sp|Q9S7Y7|XYL1_ARATH	964.508308,926.399068,1749.869386,782.383012,845.470558,818.492948,2050.07093,660.340898,818.434104,1389.703346,1375.693449,1470.731586	LVSIEESPDGGFIGYLQVK,TVSWWGDEIKR,AMAADVFIK	http://www.uniprot.org/uniprot/Q9S7Y7	13.4426
P41916	RAN1	96687016	74032064	61595360	86748368	112349456	93415424	114608216	75508312	193032576	114352872	811191488	141872704	RAN1_ARATH GTP-binding nuclear protein Ran-1 OS=Arabidopsis thaliana GN=RAN1 PE=1 SV=1	biological regulation;cellular process;cellular response to stimulus;establishment of localization;establishment of localization in cell;establishment of protein localization;intracellular protein transport;intracellular signal transduction;intracellular transport;nuclear import;nuclear transport;nucleocytoplasmic transport;protein import;protein import into nucleus;protein targeting;protein tran…	binding;catalytic activity;GTP binding;GTPase activity;guanyl nucleotide binding;guanyl ribonucleotide binding;hydrolase activity;hydrolase activity, acting on acid anhydrides;hydrolase activity, acting on acid anhydrides, in phosphorus-containing anhydrides;nucleoside-triphosphatase activity;nucleotide binding;protein binding;purine nucleotide binding;purine ribonucleoside triphosphate binding;p…	apoplast;cell part;cell wall;cytoplasmic part;cytosol;external encapsulating structure;extracellular region;Golgi apparatus;intracellular membrane-bounded organelle;intracellular organelle;intracellular part;membrane;membrane-bounded organelle;nucleus;organelle;plasma membrane	Ribosome biogenesis in eukaryotes;RNA transport	2	3	25275.5	92.9,99.4	FYCWDTAGQEK | Carbamidomethyl [C3],LVIVGDGGTGK	sp|Q8H156|RAN3_ARATH,sp|P41916|RAN1_ARATH,sp|P41917|RAN2_ARATH	1403.589748,1014.573558	LVIVGDGGTGK,FYCWDTAGQEK | Carbamidomethyl [C3]	http://www.uniprot.org/uniprot/P41916	9.95475
O80503	At2g44640	15613031	17371000	68242216	7793778	8742798	17813940	14158382	14623715	10418796	14079231	628041344	17787140	O80503_ARATH Expressed protein OS=Arabidopsis thaliana GN=At2g44640 PE=4 SV=2			cell part;chloroplast;chloroplast envelope;chloroplast part;cytoplasmic part;envelope;intracellular membrane-bounded organelle;intracellular organelle;intracellular organelle part;intracellular part;membrane;membrane-bounded organelle;mitochondrion;organelle;organelle envelope;organelle membrane;organelle part;plastid;plastid envelope;plastid part;vacuolar membrane;vacuolar part		4	1	49830.2	99.1,99.7,87.7,99.7	EGFPLGIIPSLAPASDKR,HDLTVEAAWPDLFLDNK,IQQLSLLR,LNLIFQQQVAGPIVFK	tr|O80503|O80503_ARATH	1867.003194,1982.987697,969.600604,1814.035498	LNLIFQQQVAGPIVFK,EGFPLGIIPSLAPASDKR,IQQLSLLR	http://www.uniprot.org/uniprot/O80503	13.082
P56765	accD	14919963	17786524	9811593	16676959	18028404	21523452	22089316	23357708	14262205	14042646	1168500480	13581184	ACCD_ARATH Acetyl-coenzyme A carboxylase carboxyl transferase subunit beta, chloroplastic OS=Arabidopsis thaliana GN=accD PE=1 SV=2	biosynthetic process;carboxylic acid biosynthetic process;carboxylic acid metabolic process;cellular biosynthetic process;cellular ketone metabolic process;cellular lipid metabolic process;cellular metabolic process;cellular process;fatty acid biosynthetic process;fatty acid metabolic process;lipid biosynthetic process;lipid metabolic process;metabolic process;monocarboxylic acid metabolic proces…	acetyl-CoA carboxylase activity;adenyl nucleotide binding;adenyl ribonucleotide binding;ATP binding;binding;catalytic activity;cation binding;CoA carboxylase activity;ion binding;ligase activity;ligase activity, forming carbon-carbon bonds;metal ion binding;nucleotide binding;purine nucleotide binding;purine ribonucleoside triphosphate binding;purine ribonucleotide binding;ribonucleotide binding;…	acetyl-CoA carboxylase complex;cell part;chloroplast membrane;chloroplast part;chloroplast stroma;cytoplasmic part;intracellular organelle part;intracellular part;macromolecular complex;membrane;organelle membrane;organelle part;plastid membrane;plastid part;plastid stroma;protein complex		6	1	55635.4	99.7,98.4,98.4,99.7,57.1,99.0	AMDSFAPGEK | Oxidation [M2],FIYDMDKNFYGWDER,IFEIDNDFSDLEK,KGLLDAIVPR,SWFNFMFSK | Oxidation [M6],VIEQTLKK	sp|P56765|ACCD_ARATH	1067.46115,1997.862096,1583.748408,1080.6688025,1208.536622,957.58947	IFEIDNDFSDLEK,VIEQTLKK,KGLLDAIVPR	http://www.uniprot.org/uniprot/P56765	13.3197
P47996	IMPDH	77480656	54264580	39785164	17684368	69138280	48879144	72762344	98978664	64361132	35891408	348267584	8603723	IMDH1_ARATH Inosine-5'-monophosphate dehydrogenase 1 OS=Arabidopsis thaliana GN=IMPDH PE=2 SV=1	biosynthetic process;cellular biosynthetic process;cellular metabolic process;cellular nitrogen compound biosynthetic process;cellular nitrogen compound metabolic process;cellular process;GMP biosynthetic process;GMP metabolic process;heterocycle biosynthetic process;heterocycle metabolic process;metabolic process;nitrogen compound metabolic process;nucleobase-containing compound biosynthetic pro…	binding;catalytic activity;cation binding;IMP dehydrogenase activity;ion binding;metal ion binding;nucleotide binding;oxidoreductase activity;oxidoreductase activity, acting on CH-OH group of donors;oxidoreductase activity, acting on the CH-OH group of donors, NAD or NADP as acceptor	cell part;cytoplasmic part;cytosol;intracellular part	Drug metabolism - other enzymes;Purine metabolism	1	2	54193.2	98	IAQGVVGAVADK	sp|Q9SA34|IMDH2_ARATH,sp|P47996|IMDH1_ARATH	1126.64	IAQGVVGAVADK	http://www.uniprot.org/uniprot/P47996	2.38569
Q8RXK6	RH8	170207056	161501904	240808608	130896776	247906944	320594944	507513664	483626176	157603584	349613280	2883882752	264157872	RH8_ARATH DEAD-box ATP-dependent RNA helicase 8 OS=Arabidopsis thaliana GN=RH8 PE=2 SV=1	biological regulation;cellular macromolecule metabolic process;cellular metabolic process;cellular nitrogen compound metabolic process;cellular process;establishment of localization;establishment of RNA localization;interaction with host;interspecies interaction between organisms;macromolecule metabolic process;metabolic process;mRNA metabolic process;mRNA processing;mRNA transport;multi-organism…	adenyl nucleotide binding;adenyl ribonucleotide binding;ATP binding;ATPase activity;ATPase activity, coupled;ATP-dependent helicase activity;binding;catalytic activity;helicase activity;hydrolase activity;hydrolase activity, acting on acid anhydrides;hydrolase activity, acting on acid anhydrides, in phosphorus-containing anhydrides;nucleic acid binding;nucleoside-triphosphatase activity;nucleotid…	cell part;cytoplasmic mRNA processing body;cytoplasmic part;intracellular non-membrane-bounded organelle;intracellular organelle;intracellular part;macromolecular complex;non-membrane-bounded organelle;organelle;ribonucleoprotein complex;RNA granule		7	1	57686.2	99.7,99.7,94.5,99.7,99.7,99.7,50.0	FGHLGLAVNLITYEDR,GFERPSPIQEESIPIALTGR,GNEFEDYFLK,LKLPAPDTR,LYQPVHLLVGTPGR,TVQSEVIDPNSEDWK,VELLAK	sp|Q8RXK6|RH8_ARATH	1816.952766,2196.155436,1260.570992,1009.595037,1548.889701,1745.80978,671.423362	GFERPSPIQEESIPIALTGR,LYQPVHLLVGTPGR,VELLAK	http://www.uniprot.org/uniprot/Q8RXK6	17.8218
Q941Q3	HUA1	57156396	152049696	73233840	79363784	28917040	143255088	121777064	239960688	113611312	75399216	209800576	52227224	C3H37_ARATH Zinc finger CCCH domain-containing protein 37 OS=Arabidopsis thaliana GN=HUA1 PE=1 SV=1	anatomical structure development;cell fate determination;cellular developmental process;cellular macromolecule metabolic process;cellular metabolic process;cellular nitrogen compound metabolic process;cellular process;developmental process;developmental process involved in reproduction;flower development;macromolecule metabolic process;metabolic process;mRNA metabolic process;mRNA processing;nitr…	binding;cation binding;DNA binding;ion binding;metal ion binding;nucleic acid binding;RNA binding	cell part;intracellular membrane-bounded organelle;intracellular organelle;intracellular organelle part;intracellular part;membrane-bounded organelle;nuclear body;nuclear part;nuclear speck;nucleoplasm part;nucleus;organelle;organelle part		1	1	57653	99.7	LESTSHLPIYPQR	sp|Q941Q3|C3H37_ARATH	1539.81	LESTSHLPIYPQR	http://www.uniprot.org/uniprot/Q941Q3	2.48092
Q9SKI0	At2g10940	416332544	513459936	638686400	383185824	404102912	526859712	607832320	612390656	1470441856	765644416	40164179968	358953024	Q9SKI0_ARATH At2g10940/F15K19.1 OS=Arabidopsis thaliana GN=At2g10940 PE=2 SV=1			apoplast;cell junction;cell part;cell-cell junction;chloroplast;chloroplast part;chloroplast thylakoid membrane;cytoplasmic part;extracellular region;intracellular membrane-bounded organelle;intracellular organelle;intracellular organelle part;intracellular part;membrane;membrane-bounded organelle;organelle;organelle part;photosynthetic membrane;plasmodesma;plastid;plastid part;plastid thylakoid …		6	1	29648.1	99.7,95.3,50.0,99.7,99.7,60.3	ALDLNLYVPVALQLLLTCGK | Carbamidomethyl [C18],ATCPIDTLK | Carbamidomethyl [C3],CCPLLK | Carbamidomethyl [C1 C2],IGLGDPAVNK,LGACVDLLGGLVK | Carbamidomethyl [C4],LPVPPVTVPK	tr|Q9SKI0|Q9SKI0_ARATH	2213.261217,1017.519674,789.390606,982.546248,1313.741098,1045.658012	IGLGDPAVNK,ATCPIDTLK | Carbamidomethyl [C3],LGACVDLLGGLVK | Carbamidomethyl [C4]	http://www.uniprot.org/uniprot/Q9SKI0	50.8591
P59226	HTR2	335272000	395344320	580803520	335844896	273051264	385287168	584365056	457842944	1093035648	692278336	8685372416	394051488	H32_ARATH Histone H3.2 OS=Arabidopsis thaliana GN=HTR2 PE=1 SV=2	cellular component assembly;cellular component assembly at cellular level;cellular component organization;cellular component organization at cellular level;cellular component organization or biogenesis;cellular component organization or biogenesis at cellular level;cellular macromolecular complex assembly;cellular macromolecular complex subunit organization;cellular process;chromatin organization…	binding;DNA binding;nucleic acid binding;protein binding	cell part;chromosomal part;intracellular membrane-bounded organelle;intracellular organelle;intracellular organelle part;intracellular part;macromolecular complex;membrane-bounded organelle;nucleosome;nucleus;organelle;organelle part;protein-DNA complex	Systemic lupus erythematosus	4	2	15267.7	90.0,99.7,50.0,50.0	EIAQDFK,FRPGTVALR,KLPFQR,VTIMPK	sp|P59226|H32_ARATH,tr|A8MRL0|A8MRL0_ARATH	849.424802,1015.595388,787.472798,687.400758	EIAQDFK,KLPFQR,FRPGTVALR	http://www.uniprot.org/uniprot/P59226	20.5882
P29513	TUBB5	541328320	581106112	381667072	628985984	513581856	460786496	614079488	603561152	571985408	480986144	1592648960	515272544	TBB5_ARATH Tubulin beta-5 chain OS=Arabidopsis thaliana GN=TUBB5 PE=2 SV=1	cellular component assembly;cellular component assembly at cellular level;cellular component organization;cellular component organization at cellular level;cellular component organization or biogenesis;cellular component organization or biogenesis at cellular level;cellular macromolecular complex assembly;cellular macromolecular complex subunit organization;cellular process;cellular protein compl…	binding;catalytic activity;GTP binding;GTPase activity;guanyl nucleotide binding;guanyl ribonucleotide binding;hydrolase activity;hydrolase activity, acting on acid anhydrides;hydrolase activity, acting on acid anhydrides, in phosphorus-containing anhydrides;nucleoside-triphosphatase activity;nucleotide binding;protein binding;purine nucleotide binding;purine ribonucleoside triphosphate binding;p…	cell part;cell wall;chloroplast;chloroplast part;chloroplast stroma;cytoplasmic part;cytoskeletal part;external encapsulating structure;intracellular membrane-bounded organelle;intracellular organelle;intracellular organelle part;intracellular part;macromolecular complex;membrane;membrane-bounded organelle;microtubule;organelle;organelle membrane;organelle part;plasma membrane;plastid;plastid par…	Gap junction;Pathogenic Escherichia coli infection;Phagosome	3	1	50342	99.7,99.7,99.7	EILHIQGGQCGNQIGSK | Carbamidomethyl [C10],EVDEQILNIQNK,FWEVICDEHGIDSTGR | Carbamidomethyl [C6]	sp|P29513|TBB5_ARATH	1837.903494,1441.747834,1919.849178	EILHIQGGQCGNQIGSK | Carbamidomethyl [C10],EVDEQILNIQNK,FWEVICDEHGIDSTGR | Carbamidomethyl [C6]	http://www.uniprot.org/uniprot/P29513	10.0223
Q9SL05	PGR5	114459336	134340400	147273520	116227168	171487056	387996224	82019480	91452968	140135616	91043472	143917840	159387904	PGR5_ARATH Protein PROTON GRADIENT REGULATION 5, chloroplastic OS=Arabidopsis thaliana GN=PGR5 PE=1 SV=1	cellular metabolic process;cellular process;cellular response to abiotic stimulus;cellular response to light intensity;cellular response to light stimulus;cellular response to radiation;cellular response to stimulus;electron transport chain;generation of precursor metabolites and energy;metabolic process;oxidation-reduction process;photoprotection;photosynthetic electron transport chain;photosynt…	binding;electron carrier activity;protein binding	cell part;chloroplast;chloroplast part;chloroplast thylakoid;chloroplast thylakoid membrane;cytoplasmic part;intracellular membrane-bounded organelle;intracellular organelle;intracellular organelle part;intracellular part;membrane;membrane-bounded organelle;organelle;organelle part;organelle subcompartment;photosynthetic membrane;plastid;plastid part;plastid thylakoid;plastid thylakoid membrane;t…		1	1	14292.6	99.4	GLFAPLVVVTR	sp|Q9SL05|PGR5_ARATH	1170.71	GLFAPLVVVTR	http://www.uniprot.org/uniprot/Q9SL05	8.27068
P01870		261460688	302590528	324553536	252929664	209303008	361086112	322465664	361690048	882212864	892378112	289192928	386160768	IGHG_RABIT Ig gamma chain C region OS=Oryctolagus cuniculus PE=1 SV=1					2	1	35403.8	97.9,90.0	ALPAPIEK,DTLMISR | Oxidation [M4]	sp|P01870|IGHG_RABIT	837.498592,850.423624	ALPAPIEK,DTLMISR | Oxidation [M4]	http://www.uniprot.org/uniprot/P01870	4.64396
P01868	Ighg1	137506000000	144777000000	129150000000	124882000000	115267000000	130865000000	130779000000	133786000000	124488000000	110929000000	125910000000	132556000000	IGHG1_MOUSE Ig gamma-1 chain C region secreted form OS=Mus musculus GN=Ighg1 PE=1 SV=1					2	1	35704.2	99.7,99.7	EEQFNSTFR,EEQFNSTFR | Deamidated [N5]	sp|P01868|IGHG1_MOUSE	1156.517302,1157.50059	EEQFNSTFR | Deamidated [N5],EEQFNSTFR	http://www.uniprot.org/uniprot/P01868	2.77778
Q8RWZ3	IBR3	194730656	540078656	278277536	306959200	352079712	567191744	708364544	901415680	301724224	458387200	683545024	266409008	IBR3_ARATH Probable acyl-CoA dehydrogenase IBR3 OS=Arabidopsis thaliana GN=IBR3 PE=1 SV=1	cell growth;cellular process;developmental cell growth;developmental growth;developmental growth involved in morphogenesis;developmental process;growth;root hair elongation	acyl-CoA dehydrogenase activity;binding;catalytic activity;coenzyme binding;cofactor binding;flavin adenine dinucleotide binding;oxidoreductase activity;oxidoreductase activity, acting on the CH-CH group of donors;transferase activity;transferase activity, transferring phosphorus-containing groups		beta-Alanine metabolism;Fatty acid metabolism;PPAR signaling pathway;Propanoate metabolism;Valine, leucine and isoleucine degradation	9	1	91712	99.7,98.8,99.0,97.3,99.7,99.7,99.7,98.9,99.7	DVSPSYESLVDGSGR,ENVLPEHPPSVQR,FDHDALFR,GFEIAQGR,IDNLVFHPSEDR,LLVLEAADHLDK,NIPAEDSTGATSGLVHGDFR,QGDSYVINGTK,QYLASTSEGKPER	sp|Q8RWZ3|IBR3_ARATH	1566.730636,1500.775329,1019.485275,876.446782,1440.7085755,1335.743274,2042.971638,1180.576866,1464.725127	IDNLVFHPSEDR,NIPAEDSTGATSGLVHGDFR,ENVLPEHPPSVQR	http://www.uniprot.org/uniprot/Q8RWZ3	13.5922
Q9FLN4	RPL27	312333824	374105888	325301344	202868064	202868432	228394752	355711040	449761376	355262368	194950656	1028215936	144096416	RK27_ARATH 50S ribosomal protein L27, chloroplastic OS=Arabidopsis thaliana GN=RPL27 PE=2 SV=1	biosynthetic process;cellular biosynthetic process;cellular macromolecule biosynthetic process;cellular macromolecule metabolic process;cellular metabolic process;cellular process;cellular protein metabolic process;macromolecule biosynthetic process;macromolecule metabolic process;metabolic process;primary metabolic process;protein metabolic process;translation	structural constituent of ribosome;structural molecule activity	cell part;chloroplast;chloroplast envelope;chloroplast part;chloroplast stroma;cytoplasmic part;envelope;intracellular membrane-bounded organelle;intracellular non-membrane-bounded organelle;intracellular organelle;intracellular organelle part;intracellular part;macromolecular complex;membrane-bounded organelle;non-membrane-bounded organelle;organelle;organelle envelope;organelle part;plastid;pla…		2	1	21736.6	97.1,50.0	EIVPENPNSYR,ISVYPR	sp|Q9FLN4|RK27_ARATH	1316.637804,733.414812	EIVPENPNSYR,ISVYPR	http://www.uniprot.org/uniprot/Q9FLN4	8.58586
F4JF21	PTAC10	2.73091e+06	4.52591e+06	2.42803e+06	1.72912e+06	2789407	2352392	1.40896e+06	3.37842e+06	335151	648433	314908992	1.11755e+06	PTA10_ARATH Protein PLASTID TRANSCRIPTIONALLY ACTIVE 10 OS=Arabidopsis thaliana GN=PTAC10 PE=1 SV=1		binding;nucleic acid binding;RNA binding			3	1	78813.5	50.0,99.0,99.3	ELEFIR,FRFPLELR,VGEDATVDK	sp|F4JF21|PTA10_ARATH	805.434258,1076.61714,932.446854	ELEFIR,VGEDATVDK,FRFPLELR	http://www.uniprot.org/uniprot/F4JF21	3.44311
P59232	RPS27AB	419533824	377799456	457508832	429555392	538926784	509066912	492030816	457845760	1196576896	722961216	3490757632	663619008	R27AB_ARATH Ubiquitin-40S ribosomal protein S27a-2 OS=Arabidopsis thaliana GN=RPS27AB PE=1 SV=2	biosynthetic process;catabolic process;cellular biosynthetic process;cellular catabolic process;cellular macromolecule biosynthetic process;cellular macromolecule catabolic process;cellular macromolecule metabolic process;cellular metabolic process;cellular process;cellular protein metabolic process;macromolecule biosynthetic process;macromolecule catabolic process;macromolecule metabolic process…	binding;cation binding;ion binding;metal ion binding;structural constituent of ribosome;structural molecule activity	cell part;cytoplasmic part;cytosolic small ribosomal subunit;Golgi apparatus;intracellular membrane-bounded organelle;intracellular organelle;intracellular organelle part;intracellular part;macromolecular complex;membrane-bounded organelle;nucleus;organelle;organelle part;ribonucleoprotein complex;small ribosomal subunit	Ribosome	5	2	17811.5	91.6,99.7,98.6,98.6,50.0	EGIPPDQQR,ESTLHLVLR,IQDKEGIPPDQQR,LAVLQFYK,MQIFVK	sp|P59232|R27AB_ARATH,sp|P59233|R27AC_ARATH	1038.51341,1066.617519,1522.778961,980.572574,764.42732	ESTLHLVLR,MQIFVK,IQDKEGIPPDQQR	http://www.uniprot.org/uniprot/P59232	22.9299
Q94A41	AMY3	21139916	16014605	25691064	20169016	15282924	15182611	19567632	32566124	36658568	35060648	1176360192	15815100	AMY3_ARATH Alpha-amylase 3, chloroplastic OS=Arabidopsis thaliana GN=AMY3 PE=2 SV=1	carbohydrate catabolic process;carbohydrate metabolic process;catabolic process;cellular carbohydrate catabolic process;cellular carbohydrate metabolic process;cellular glucan metabolic process;cellular macromolecule metabolic process;cellular metabolic process;cellular polysaccharide catabolic process;cellular polysaccharide metabolic process;cellular process;glucan catabolic process;glucan meta…	alpha-amylase activity;amylase activity;binding;calcium ion binding;catalytic activity;cation binding;hydrolase activity;hydrolase activity, acting on glycosyl bonds;hydrolase activity, hydrolyzing O-glycosyl compounds;ion binding;metal ion binding	cell part;chloroplast;chloroplast part;chloroplast stroma;cytoplasmic part;intracellular membrane-bounded organelle;intracellular organelle;intracellular organelle part;intracellular part;membrane-bounded organelle;organelle;organelle part;plastid;plastid part;plastid stroma		6	1	99840.8	99.7,99.7,99.7,99.7,99.7,98.7	DFKVPLVDDVPDNGNLIGAK,GEDFYVPFLTSSSSPVETEAAQVSKPK,KWEIPSEPYPEETSLFK,LNENTWLNYR,VLGDAVLNHR,YGTIDELKDTVK	sp|Q94A41|AMY3_ARATH	2125.091166,2899.434303,2079.028227,1321.637066,1092.607941,1380.713115	VLGDAVLNHR,GEDFYVPFLTSSSSPVETEAAQVSKPK,DFKVPLVDDVPDNGNLIGAK	http://www.uniprot.org/uniprot/Q94A41	10.823
Q9ASR1	T6H22	114691384	81448864	96235368	88538816	74534048	104453424	123008448	100690504	271624320	99404056	3689694976	118236808	Q9ASR1_ARATH At1g56070/T6H22_13 OS=Arabidopsis thaliana GN=T6H22.13 PE=1 SV=1	response to abiotic stimulus;response to cold;response to stimulus;response to stress;response to temperature stimulus	binding;catalytic activity;cation binding;copper ion binding;GTP binding;GTPase activity;guanyl nucleotide binding;guanyl ribonucleotide binding;hydrolase activity;hydrolase activity, acting on acid anhydrides;hydrolase activity, acting on acid anhydrides, in phosphorus-containing anhydrides;ion binding;metal ion binding;nucleic acid binding;nucleoside-triphosphatase activity;nucleotide binding;p…	apoplast;cell junction;cell part;cell-cell junction;chloroplast;cytoplasmic part;cytosol;extracellular region;intracellular membrane-bounded organelle;intracellular non-membrane-bounded organelle;intracellular organelle;intracellular organelle part;intracellular part;membrane;membrane-bounded organelle;non-membrane-bounded organelle;nuclear part;nucleolus;organelle;organelle membrane;organelle pa…		24	1	93890.1	99.7,99.7,89.6,99.7,99.4,99.7,50.0,99.0,98.9,91.0,99.7,99.7,99.7,99.7,99.7,99.7,99.7,96.6,99.7,90.0,90.0,99.7,99.7,99.7	AYLPVVESFGFSSQLR,DLQDDFMGGAEIIK | Oxidation [M7],EAMTPLSEFEDK,EAMTPLSEFEDK | Oxidation [M3],EAMTPLSEFEDKL,EGPLAEENMR,FFAFGR,FTADELRR,GGGQVIPTAR,GHVFEEMQRPGTPLYNIK,ILAEEFGWDKDLAK,IMGPNYIPGEK | Oxidation [M2],IRPVLTVNK,LWGENFFDPATR,LWGENFFDPATRK,LYMEARPMEEGLAEAIDDGR | Oxidation [M3 M8],NATLTNEKEVDAHPIR,QIIATCMNDQK | Carbamidomethyl [C6] Oxidation [M7],STLTDSLVAAAGIIAQEVAGDVR | Deamidated [Q16],TVIW…	tr|Q9ASR1|Q9ASR1_ARATH	1798.932943,1566.731202,1395.628952,1411.623446,1508.704624,1144.520372,743.378022,1006.523271,954.528328,2115.065988,1633.841775,1233.6081,1038.658389,1451.689814,1579.78527,2297.035203,1806.931329,1336.606184,2257.19496,833.446274,728.409818,2078.991018,1345.7765435,2398.1714905	GGGQVIPTAR,VASDLPK,YRVENLYEGPLDDQYANAIR	http://www.uniprot.org/uniprot/Q9ASR1	30.605
Q94A65	At4g27700	2.14297e+06	2.26371e+06	26069220	2.18677e+06	2.13219e+06	22327304	972163	3578789	697789	3.84256e+06	778984704	3563783	STR14_ARATH Rhodanese-like domain-containing protein 14, chloroplastic OS=Arabidopsis thaliana GN=At4g27700 PE=2 SV=1			cell part;chloroplast;chloroplast envelope;chloroplast part;chloroplast thylakoid;chloroplast thylakoid membrane;cytoplasmic part;envelope;intracellular membrane-bounded organelle;intracellular organelle;intracellular organelle part;intracellular part;membrane;membrane-bounded organelle;organelle;organelle envelope;organelle part;organelle subcompartment;photosynthetic membrane;plastid;plastid en…		3	1	24872.2	50.0,99.7,99.7	ELLLEK,ENNFVILDVRPEAEYK,IIVACSSAGTMKPTQNLPEGQQSR | Carbamidomethyl [C5] Oxidation [M11]	sp|Q94A65|STR14_ARATH	743.44547,1934.972823,2588.266788	ENNFVILDVRPEAEYK,ELLLEK,IIVACSSAGTMKPTQNLPEGQQSR | Carbamidomethyl [C5] Oxidation [M11]	http://www.uniprot.org/uniprot/Q94A65	20.5357
Q9LSQ2	PPR40	1.96039e+06	27819260	20064984	90626896	77450184	1	42137396	13447611	375022176	1908277888	2.58949e+06	94777392	PP239_ARATH Putative pentatricopeptide repeat-containing protein At3g16890, mitochondrial OS=Arabidopsis thaliana GN=PPR40 PE=3 SV=1	ATP synthesis coupled electron transport;cellular metabolic process;cellular process;electron transport chain;generation of precursor metabolites and energy;metabolic process;mitochondrial ATP synthesis coupled electron transport;oxidation-reduction process;respiratory electron transport chain;response to abiotic stimulus;response to abscisic acid stimulus;response to chemical stimulus;response t…		cell part;cytoplasmic part;intracellular membrane-bounded organelle;intracellular organelle;intracellular part;membrane-bounded organelle;mitochondrion;organelle		1	1	74257.2	99.2	RGFASSASR	sp|Q9LSQ2|PP239_ARATH	937.475	RGFASSASR	http://www.uniprot.org/uniprot/Q9LSQ2	1.36571
P27323	HSP90	7668330	6.23826e+06	6797769	5.77597e+06	4.2333e+06	2.44932e+06	8566142	2869964	840922	6623420	218328896	10671225	HS901_ARATH Heat shock protein 90-1 OS=Arabidopsis thaliana GN=HSP90-1 PE=1 SV=3	cellular macromolecule metabolic process;cellular metabolic process;cellular process;cellular protein metabolic process;defense response;defense response to bacterium;defense response to bacterium, incompatible interaction;defense response, incompatible interaction;immune response;immune system process;innate immune response;macromolecule metabolic process;metabolic process;multi-organism process…	adenyl nucleotide binding;adenyl ribonucleotide binding;ATP binding;binding;nucleotide binding;protein binding;purine nucleotide binding;purine ribonucleoside triphosphate binding;purine ribonucleotide binding;ribonucleotide binding	cell part;cytoplasm;intracellular part	Antigen processing and presentation;NOD-like receptor signaling pathway;Pathways in cancer;Plant-pathogen interaction;Progesterone-mediated oocyte maturation;Prostate cancer;Protein processing in endoplasmic reticulum	5	1	80634.5	95.4,50.0,90.0,95.3,98.2	APFDLFDTR,ITLFLK,QKPIWLR,SGDEMTSFK | Oxidation [M5],TLSIIDSGIGMTK | Oxidation [M11]	sp|P27323|HS901_ARATH	1080.52467,733.475662,939.566208,1016.42038,1350.713578	SGDEMTSFK | Oxidation [M5],TLSIIDSGIGMTK | Oxidation [M11],QKPIWLR	http://www.uniprot.org/uniprot/P27323	6.28571
P0CJ46	ACT1	42112284	81121800	116362448	110374048	75694384	111314624	117981904	92597984	958388480	1166677376	159723072	352797088	ACT1_ARATH Actin-1 OS=Arabidopsis thaliana GN=ACT1 PE=1 SV=1	cell growth;cellular process;developmental cell growth;developmental growth;developmental growth involved in morphogenesis;developmental process;growth;root hair elongation	adenyl nucleotide binding;adenyl ribonucleotide binding;ATP binding;binding;nucleotide binding;purine nucleotide binding;purine ribonucleoside triphosphate binding;purine ribonucleotide binding;ribonucleotide binding;structural constituent of cytoskeleton;structural molecule activity	cell junction;cell part;cell wall;cell-cell junction;cytoplasmic part;cytoskeleton;cytosol;external encapsulating structure;intracellular non-membrane-bounded organelle;intracellular organelle;intracellular part;membrane;non-membrane-bounded organelle;organelle;plasma membrane;plasmodesma		1	4	41797.4	99	GYSFTTTAER	sp|P0CJ46|ACT1_ARATH,sp|P0CJ47|ACT3_ARATH,sp|P53494|ACT4_ARATH,sp|P53497|ACT12_ARATH	1131.52	GYSFTTTAER	http://www.uniprot.org/uniprot/P0CJ46	2.65252
O50008	MS1	1102688384	1129660672	710896768	618168768	901489088	811701120	421035520	706203328	945857856	761804672	1360367360	771264576	METE1_ARATH 5-methyltetrahydropteroyltriglutamate--homocysteine methyltransferase 1 OS=Arabidopsis thaliana GN=MS1 PE=1 SV=1	response to abiotic stimulus;response to cadmium ion;response to chemical stimulus;response to inorganic substance;response to metal ion;response to osmotic stress;response to salt stress;response to stimulus;response to stress;response to zinc ion	5-methyltetrahydrofolate-dependent methyltransferase activity;5-methyltetrahydropteroyltriglutamate-homocysteine S-methyltransferase activity;5-methyltetrahydropteroyltri-L-glutamate-dependent methyltransferase activity;binding;catalytic activity;cation binding;copper ion binding;ion binding;metal ion binding;methionine synthase activity;methyltransferase activity;S-methyltransferase activity;tra…	apoplast;cell junction;cell part;cell-cell junction;chloroplast;chloroplast part;chloroplast stroma;cytoplasmic part;cytosol;extracellular region;intracellular membrane-bounded organelle;intracellular organelle;intracellular organelle part;intracellular part;membrane;membrane-bounded organelle;microbody;organelle;organelle membrane;organelle part;peroxisome;plasma membrane;plasmodesma;plastid;pla…	Cysteine and methionine metabolism;Selenocompound metabolism	13	1	84355.6	90.0,99.7,99.7,50.0,97.6,99.7,99.7,99.7,50.0,99.1,50.0,98.1,99.2	EVITELK,FALESFWDGK,GGIGVIQIDEAALR,GSDHRR,GVTAFGFDLVR,IPSSEEIADR,KVSEEDYVK,KYTEVKPALK,LLSVFR,SWLAFAAQK,TLTSLK,VSEEDYVK,VVEVNALAK	sp|O50008|METE1_ARATH	830.477064,1198.57095,1410.789706,726.352989,1180.634566,1115.549402,1095.546623,1175.695515,733.451826,1020.54267,661.402118,967.450294,941.558902	VVEVNALAK,GGIGVIQIDEAALR,GVTAFGFDLVR	http://www.uniprot.org/uniprot/O50008	13.9869
Q9LS40	ASPG1	17879896	29440900	11186085	12511397	10883965	37475972	23856476	41204196	23542680	28325836	140625264	27946908	ASPG1_ARATH Protein ASPARTIC PROTEASE IN GUARD CELL 1 OS=Arabidopsis thaliana GN=ASPG1 PE=1 SV=1	response to abiotic stimulus;response to abscisic acid stimulus;response to chemical stimulus;response to endogenous stimulus;response to hormone stimulus;response to organic substance;response to stimulus;response to stress;response to water;response to water deprivation	aspartic-type endopeptidase activity;aspartic-type peptidase activity;binding;catalytic activity;DNA binding;endopeptidase activity;hydrolase activity;nucleic acid binding;peptidase activity;peptidase activity, acting on L-amino acid peptides	cell part;cytoplasmic part;endoplasmic reticulum;intracellular membrane-bounded organelle;intracellular organelle;intracellular part;membrane-bounded organelle;organelle		1	1	53233.1	98.5	LQTQAYNSLR	sp|Q9LS40|ASPG1_ARATH	1192.62	LQTQAYNSLR	http://www.uniprot.org/uniprot/Q9LS40	2
O80845	PEX11D	52911388	93453616	26208052	96617632	126109832	33404168	103910576	84028416	71159088	5179968512	1232530560	42610360	PX11D_ARATH Peroxisomal membrane protein 11D OS=Arabidopsis thaliana GN=PEX11D PE=1 SV=2	cellular component organization;cellular component organization at cellular level;cellular component organization or biogenesis;cellular component organization or biogenesis at cellular level;cellular process;organelle fission;organelle organization;peroxisome fission;peroxisome organization	binding;identical protein binding;protein binding	cell part;chloroplast;cytoplasmic part;integral to membrane;integral to organelle membrane;integral to peroxisomal membrane;intracellular membrane-bounded organelle;intracellular organelle;intracellular organelle part;intracellular part;intrinsic to membrane;intrinsic to organelle membrane;intrinsic to peroxisomal membrane;membrane part;membrane-bounded organelle;microbody;microbody part;mitochon…		6	3	25943.3	99.7,77.9,98.3,91.4,50.0,90.0	FLSGGQPGTAQNVDK,FVNDLHGLISPVPK,GTPLPLVLLGK,SGIYKNKER,SLALIK,YQDEDYR	sp|Q93XX2|SEOA_ARATH,sp|Q9LQ73|PX11C_ARATH,sp|O80845|PX11D_ARATH	1517.751644,1534.856742,1106.709182,1093.59096,643.429352,987.395592	SGIYKNKER,GTPLPLVLLGK,FLSGGQPGTAQNVDK	http://www.uniprot.org/uniprot/O80845	26.2712
K1C15_SHEEP		2778757632	6012734976	5299427840	9999906816	6701989888	4802592768	8487851520	4331752960	31947026432	206516000000	3466488576	12297328640						7	2	48769.5	99.7,99.7,90.0,90.0,92.7,90.0,99.0	ALEEANADLEVK,ALEEANADLEVKIRDWYQR,DYSPYFK,IRDWYQR,ITMQNLNDR,LASYLEK,SEITDLRR	sp|K1H4_HUMAN|,sp|K1C15_SHEEP|	1300.6524345,2318.175267,918.4148735,1035.526085,1103.534926,822.45082,988.53181	IRDWYQR,SEITDLRR,DYSPYFK	http://www.uniprot.org/uniprot/K1C15_SHEEP	11.0375
P49637	RPL27AC	60986928	56077332	35723780	41086388	24626480	46495660	60978392	74190520	57129144	26861248	67479552	33196836	R27A3_ARATH 60S ribosomal protein L27a-3 OS=Arabidopsis thaliana GN=RPL27AC PE=2 SV=2	biosynthetic process;cellular biosynthetic process;cellular macromolecule biosynthetic process;cellular macromolecule metabolic process;cellular metabolic process;cellular process;cellular protein metabolic process;macromolecule biosynthetic process;macromolecule metabolic process;metabolic process;primary metabolic process;protein metabolic process;translation	structural constituent of ribosome;structural molecule activity	cell junction;cell part;cell-cell junction;cytoplasmic part;cytosol;cytosolic large ribosomal subunit;cytosolic part;cytosolic ribosome;intracellular non-membrane-bounded organelle;intracellular organelle;intracellular organelle part;intracellular part;large ribosomal subunit;macromolecular complex;membrane;non-membrane-bounded organelle;organelle;organelle part;plasmodesma;ribonucleoprotein comp…	Ribosome	1	2	16455.2	99	YHPGYFGK	sp|P49637|R27A3_ARATH,sp|Q9LR33|R27A2_ARATH	967.458	YHPGYFGK	http://www.uniprot.org/uniprot/P49637	5.47945
O80852	GSTF9	6410889	5.476e+06	5658259	802500	4886520	10508088	981126	1.25243e+06	1	2386420	62651616	728559	GSTF9_ARATH Glutathione S-transferase F9 OS=Arabidopsis thaliana GN=GSTF9 PE=1 SV=1	catabolic process;cellular catabolic process;cellular metabolic process;cellular process;defense response;defense response to bacterium;metabolic process;multi-organism process;response to bacterium;response to biotic stimulus;response to cadmium ion;response to chemical stimulus;response to inorganic substance;response to metal ion;response to other organism;response to stimulus;response to stre…	amine binding;amino acid binding;antioxidant activity;binding;carboxylic acid binding;catalytic activity;cation binding;copper ion binding;glutathione binding;glutathione peroxidase activity;glutathione transferase activity;ion binding;metal ion binding;modified amino acid binding;oxidoreductase activity;oxidoreductase activity, acting on peroxide as acceptor;peptide binding;peroxidase activity;t…	apoplast;cell junction;cell part;cell-cell junction;chloroplast;chloroplast part;chloroplast stroma;cytoplasm;cytoplasmic part;cytosol;extracellular region;intracellular membrane-bounded organelle;intracellular organelle;intracellular organelle part;intracellular part;membrane;membrane-bounded organelle;organelle;organelle part;plasma membrane;plasmodesma;plastid;plastid part;plastid stroma;thyla…	Drug metabolism - cytochrome P450;Glutathione metabolism;Metabolism of xenobiotics by cytochrome P450	1	1	24145.6	99.7	GVAFETIPVDLMK	sp|O80852|GSTF9_ARATH	1418.76	GVAFETIPVDLMK	http://www.uniprot.org/uniprot/O80852	6.04651
F4KEX3	At5g58330	7.38498e+06	5.50724e+06	10064181	4.27148e+06	9443702	27576800	6530582	14233554	22147364	3099562	585211456	13071900	F4KEX3_ARATH Malate dehydrogenase OS=Arabidopsis thaliana GN=At5g58330 PE=3 SV=1	acetyl-CoA catabolic process;acetyl-CoA metabolic process;carbohydrate metabolic process;carboxylic acid metabolic process;catabolic process;cellular carbohydrate metabolic process;cellular catabolic process;cellular ketone metabolic process;cellular metabolic process;cellular process;coenzyme catabolic process;coenzyme metabolic process;cofactor catabolic process;cofactor metabolic process;dicar…	catalytic activity;L-malate dehydrogenase activity;malate dehydrogenase (NADP+) activity;malate dehydrogenase activity;oxidoreductase activity;oxidoreductase activity, acting on CH-OH group of donors;oxidoreductase activity, acting on the CH-OH group of donors, NAD or NADP as acceptor			2	3	36390.1	90.0,98.8	INGLPVK,SSAASTAVSIVDAIK	tr|F4KEX3|F4KEX3_ARATH,tr|Q9LVL7|Q9LVL7_ARATH,tr|Q8H1E2|Q8H1E2_ARATH	739.462652,1418.754206	INGLPVK,SSAASTAVSIVDAIK	http://www.uniprot.org/uniprot/F4KEX3	6.58683
Q0WLY0	At1g33680	20999249920	19472490496	21669351424	14025084928	17534646272	22585022464	20385257472	23430287360	23132164096	19613734912	15391569920	18083928064	Q0WLY0_ARATH KH domain-containing protein OS=Arabidopsis thaliana GN=At1g33680 PE=1 SV=1		binding;nucleic acid binding;RNA binding	cell part;cytoplasmic part;cytosol;intracellular part		25	2	80437.6	99.7,99.7,99.7,99.7,99.7,99.7,96.5,99.7,99.2,99.7,56.9,98.2,99.7,90.0,99.7,94.3,99.7,99.7,99.7,99.7,91.4,99.0,90.0,90.0,99.1	DVMYQDGRPSPYSGGFNQQAYQPR,ETNDVVAQK,EVNGGSTHKEVDDTQSTTR,EVNGGSTHKEVDDTQSTTR | Deamidated [N3],EVNGSVSHDEIGDESK,EVNGSVSHDEIGDESK | Deamidated [N3],EVNGSVSHDEIGDESKEVNGGSTHK,EVNISGSQNEGEDDSKETNDVVAQK,EVNISGSQNEGEDDSKETNDVVAQKEVENGSK,EVTDCDSQKEDEANAGGESK | Carbamidomethyl [C5],GPGGPPQWGSR,GVPEQMEIK,GVPEQMEIKVPSDK | Oxidation [M6],IDVPSSK,IQLIPQNEGDASK,IQLIPQNEGDASKER,KLENLESEILEQQHAGSIDNDVSVDDDKNASDY…	tr|Q0WLY0|Q0WLY0_ARATH,tr|F4JLJ3|F4JLJ3_ARATH	2760.249609,1002.501802,2059.927926,2060.929756,1700.753323,1701.735267,2610.166076,2691.215076,3434.560248,2167.8879665,1094.517684,1029.519796,1571.790507,744.403672,1411.733822,1696.877766,4202.93570333,4074.838684,1933.108209,1084.651442,2712.389187,900.511395,686.434004,712.461684,978.515394	VGVIIGR,IQLIPQNEGDASK,GVPEQMEIK	http://www.uniprot.org/uniprot/Q0WLY0	35.9109
Q9SW21	ACP4	15349488	5488027	18689824	12815904	13429170	9573536	10164965	370770	1	13874078	122933408	10551077	ACP4_ARATH Acyl carrier protein 4, chloroplastic OS=Arabidopsis thaliana GN=ACP4 PE=2 SV=1	anatomical structure development;biosynthetic process;carboxylic acid biosynthetic process;carboxylic acid metabolic process;cellular biosynthetic process;cellular ketone metabolic process;cellular lipid metabolic process;cellular metabolic process;cellular process;cuticle development;defense response;defense response, incompatible interaction;developmental process;fatty acid biosynthetic process…		cell part;chloroplast;cytoplasmic part;intracellular membrane-bounded organelle;intracellular organelle;intracellular part;membrane-bounded organelle;organelle;plastid		1	2	14544.2	99.7	EQLALAADVPLTAESK	tr|F4JRT7|F4JRT7_ARATH,sp|Q9SW21|ACP4_ARATH	1654.89	EQLALAADVPLTAESK	http://www.uniprot.org/uniprot/Q9SW21	11.6788
Q9FMU6	MPT3	17450656	11831641	40243868	19172532	7.45316e+06	22114156	21665928	46447436	50303464	40146816	3069330688	24086044	MPCP3_ARATH Mitochondrial phosphate carrier protein 3, mitochondrial OS=Arabidopsis thaliana GN=MPT3 PE=2 SV=1	establishment of localization;response to abiotic stimulus;response to osmotic stress;response to salt stress;response to stimulus;response to stress;transport		cell part;cell wall;chloroplast;cytoplasmic part;external encapsulating structure;integral to membrane;intracellular membrane-bounded organelle;intracellular organelle;intracellular organelle part;intracellular part;intrinsic to membrane;membrane;membrane part;membrane-bounded organelle;mitochondrial inner membrane;mitochondrial membrane;mitochondrial part;mitochondrion;organelle;organelle inner …		8	1	40089.1	99.7,93.5,99.7,98.7,99.7,99.7,97.7,76.6	FGFYEYFKK,GMSDGFPK | Oxidation [M2],IGMVGLFTR,IGMVGLFTR | Oxidation [M3],SISSGFGILLK,VFVGLPTTGGVAPAPAIAATEAK,VQTQPGFAR,YAIPNPK	sp|Q9FMU6|MPCP3_ARATH	1227.601101,853.36753,992.549984,1008.546246,1120.651058,2137.187898,1002.530258,801.442036	VQTQPGFAR,YAIPNPK,GMSDGFPK | Oxidation [M2]	http://www.uniprot.org/uniprot/Q9FMU6	20.2667
P56766	psaA	403172800	201324464	420125632	161682992	287237088	304702912	236676560	252190384	215392992	240145216	2912572672	249654720	PSAA_ARATH Photosystem I P700 chlorophyll a apoprotein A1 OS=Arabidopsis thaliana GN=psaA PE=2 SV=1	cellular macromolecule metabolic process;cellular metabolic process;cellular process;cellular protein metabolic process;macromolecule metabolic process;macromolecule modification;metabolic process;photosynthesis;primary metabolic process;protein metabolic process;protein modification process;protein-chromophore linkage	4 iron, 4 sulfur cluster binding;binding;catalytic activity;cation binding;chlorophyll binding;electron carrier activity;ion binding;iron-sulfur cluster binding;magnesium ion binding;metal cluster binding;metal ion binding;oxidoreductase activity;tetrapyrrole binding	cell part;chloroplast part;chloroplast thylakoid membrane;cytoplasmic part;integral to membrane;intracellular organelle part;intracellular part;intrinsic to membrane;macromolecular complex;membrane;membrane part;organelle part;photosynthetic membrane;photosystem;photosystem I;plastid part;plastid thylakoid membrane;protein complex;thylakoid membrane;thylakoid part	Photosynthesis	5	1	83229.7	99.7,88.8,90.0,99.0,99.0	EIPLPHEFILNR,ILVDRDPIK,SPEPEVK,VAPATQPR,YSEFLTFR	sp|P56766|PSAA_ARATH	1476.813534,1067.637348,784.399716,838.469274,1061.521148	ILVDRDPIK,SPEPEVK,EIPLPHEFILNR	http://www.uniprot.org/uniprot/P56766	5.86667
Q03251	RBG8	3723596032	3521780480	5430789120	2697556480	1738505472	17074322432	2558154752	3547458304	3796413184	2381906944	3325133056	2040304128	RBG8_ARATH Glycine-rich RNA-binding protein 8 OS=Arabidopsis thaliana GN=RBG8 PE=1 SV=1	alternative nuclear mRNA splicing, via spliceosome;cellular macromolecule metabolic process;cellular metabolic process;cellular nitrogen compound metabolic process;cellular process;defense response;immune response;immune system process;innate immune response;macromolecule metabolic process;metabolic process;mRNA metabolic process;mRNA processing;nitrogen compound metabolic process;nuclear mRNA sp…	binding;nucleic acid binding;nucleotide binding;RNA binding	apoplast;cell junction;cell part;cell wall;cell-cell junction;chloroplast;cytoplasmic part;external encapsulating structure;extracellular region;Golgi apparatus;intracellular membrane-bounded organelle;intracellular non-membrane-bounded organelle;intracellular organelle;intracellular organelle part;intracellular part;membrane;membrane-bounded organelle;microbody;non-membrane-bounded organelle;nuc…		7	1	16578.3	99.7,70.3,99.7,97.1,99.7,99.7,99.7	DAIEEMNGK,DAIEEMNGK | Oxidation [M6],DAIEEMNGKELDGR,EGGGYGGGDGGSYGGGGGGW,SGGGGGYSGGGGGGYSGGGGGGYER,TFSQFGDVIDSK,VITVNEAQSR	sp|Q03251|RBG8_ARATH	1005.446278,1021.441854,1575.722878,1659.625922,2022.808738,1342.644424,1115.596066	VITVNEAQSR,TFSQFGDVIDSK,DAIEEMNGK	http://www.uniprot.org/uniprot/Q03251	47.929
O80860	FTSH2	444637920	408637312	302951008	347051232	297804576	472498080	467968480	440795456	428615936	301777696	2609214720	321505376	FTSH2_ARATH ATP-dependent zinc metalloprotease FTSH 2, chloroplastic OS=Arabidopsis thaliana GN=FTSH2 PE=1 SV=1	ATP catabolic process;ATP metabolic process;biological regulation;catabolic process;cellular catabolic process;cellular component organization;cellular component organization or biogenesis;cellular macromolecule catabolic process;cellular macromolecule metabolic process;cellular membrane organization;cellular metabolic process;cellular nitrogen compound catabolic process;cellular nitrogen compoun…	adenyl nucleotide binding;adenyl ribonucleotide binding;ATP binding;ATPase activity;ATPase activity, coupled;ATP-dependent peptidase activity;binding;catalytic activity;cation binding;endopeptidase activity;hydrolase activity;hydrolase activity, acting on acid anhydrides;hydrolase activity, acting on acid anhydrides, in phosphorus-containing anhydrides;ion binding;metal ion binding;metalloendopep…	cell part;chloroplast;chloroplast envelope;chloroplast part;chloroplast thylakoid;chloroplast thylakoid membrane;cytoplasmic part;envelope;integral to membrane;intracellular membrane-bounded organelle;intracellular organelle;intracellular organelle part;intracellular part;intrinsic to membrane;membrane;membrane part;membrane-bounded organelle;organelle;organelle envelope;organelle part;organelle …		13	1	74156.6	99.7,90.0,99.7,96.0,99.7,99.3,97.6,99.7,99.0,99.7,99.6,99.7,50.0	ADILDSALLRPGR,FLEYLDK,FLEYLDKDR,GLTWFIPSDDPTLISK,GVLLIGPPGTGK,IVAGMEGTVMTDGK | Oxidation [M5],IVGGLGGR,LSDSAYEIALSHIK,LVEVLLEK,SGGGMGGPGGPGNPLQFGQSK,SGGGMGGPGGPGNPLQFGQSK | Oxidation [M5],VQLPGLSQELLQK,VTLIPR	sp|O80860|FTSH2_ARATH	1395.784269,926.478884,1197.604077,1788.931044,1107.66829,1423.67746,727.436232,1545.808746,941.583522,1885.87992,1901.866478,1451.838544,697.44837	IVGGLGGR,IVAGMEGTVMTDGK | Oxidation [M5],VQLPGLSQELLQK	http://www.uniprot.org/uniprot/O80860	19.2806
Q41963	TIP1	21611024	107018	16132342	30804304	128730512	85022896	56446.5	1	3564779	35665376	19822596	14590213	TIP12_ARATH Aquaporin TIP1-2 OS=Arabidopsis thaliana GN=TIP1-2 PE=1 SV=2	biological regulation;cellular process;chemical homeostasis;defense response;defense response to bacterium;establishment of localization;homeostatic process;hydrogen peroxide transmembrane transport;multi-organism process;regulation of biological quality;response to bacterium;response to biotic stimulus;response to other organism;response to stimulus;response to stress;transmembrane transport;tra…	channel activity;passive transmembrane transporter activity;substrate-specific channel activity;substrate-specific transmembrane transporter activity;substrate-specific transporter activity;transmembrane transporter activity;transporter activity;water channel activity;water transmembrane transporter activity	cell part;chloroplast;columella;cytoplasmic part;endoplasmic reticulum;extracellular matrix part;extracellular region part;Golgi apparatus;integral to membrane;intracellular membrane-bounded organelle;intracellular organelle;intracellular organelle part;intracellular part;intrinsic to membrane;membrane;membrane part;membrane-bounded organelle;organelle;organelle membrane;organelle part;plasma mem…		1	1	25848.4	99.7	NIAIGGVQEEVYHPNALR	sp|Q41963|TIP12_ARATH	1979.03	NIAIGGVQEEVYHPNALR	http://www.uniprot.org/uniprot/Q41963	7.11463
Q96528	CAT1	10254067712	6655773696	9693517824	7054503424	10836969472	7538709504	7533612032	7378778112	6898321920	5092090368	5190853120	5108217344	CATA1_ARATH Catalase-1 OS=Arabidopsis thaliana GN=CAT1 PE=2 SV=3	catabolic process;cell communication;cellular catabolic process;cellular metabolic process;cellular process;cellular response to chemical stimulus;cellular response to external stimulus;cellular response to extracellular stimulus;cellular response to hydrogen peroxide;cellular response to nitrogen levels;cellular response to nitrogen starvation;cellular response to nutrient levels;cellular respon…	antioxidant activity;binding;catalase activity;catalytic activity;cation binding;cobalt ion binding;heme binding;ion binding;iron ion binding;metal ion binding;oxidoreductase activity;oxidoreductase activity, acting on peroxide as acceptor;peroxidase activity;protein binding;tetrapyrrole binding;transition metal ion binding	cell part;cell wall;chloroplast envelope;chloroplast part;cytoplasmic part;cytosolic part;cytosolic ribosome;envelope;external encapsulating structure;intracellular membrane-bounded organelle;intracellular non-membrane-bounded organelle;intracellular organelle;intracellular organelle part;intracellular part;macromolecular complex;membrane-bounded organelle;microbody;mitochondrion;non-membrane-bou…	Amyotrophic lateral sclerosis (ALS);Methane metabolism;Peroxisome;Tryptophan metabolism	14	1	56761.4	99.7,99.7,99.7,99.4,99.7,99.7,99.7,99.7,82.3,50.0,99.1,93.8,99.7,99.5	CLSDEEAIR | Carbamidomethyl [C1],EGNFDLVGNNFPVFFVR,ENNFKQPGER,ENNFKQPGER | Deamidated [Q6],GPGVQTPVIVR,GPILLEDYHLLEK,HAEKYPTTPIVCSGNR | Carbamidomethyl [C12],HMEGAGVNTYMLINK,LNVRPNF,SWDSDR,SWDSDRQER,VGGANHSHATK,VRPSSAHDSPFFTTNSGAPVWNNNSSLTVGTR,YPTTPIVCSGNR | Carbamidomethyl [C8]	sp|Q96528|CATA1_ARATH	1091.495176,1969.977852,1217.583688,1218.564764,1121.660418,1538.8393115,1828.89077,1676.808273,858.473978,764.310354,1177.51494,1077.534507,3402.63708,1363.656952	GPGVQTPVIVR,GPILLEDYHLLEK,LNVRPNF	http://www.uniprot.org/uniprot/Q96528	30.4878
P94072	GER3	41035704	90107528	80755000	54985152	37885700	79919448	27055212	43682416	64181836	81076832	3533045760	79442712	GL33_ARATH Germin-like protein subfamily 3 member 3 OS=Arabidopsis thaliana GN=GER3 PE=1 SV=1	response to abiotic stimulus;response to cold;response to stimulus;response to stress;response to temperature stimulus	binding;cation binding;ion binding;manganese ion binding;metal ion binding;nutrient reservoir activity;transition metal ion binding	apoplast;cell part;cell wall;external encapsulating structure;extracellular matrix;extracellular region;extracellular region part;intracellular membrane-bounded organelle;intracellular organelle;intracellular part;membrane-bounded organelle;nucleus;organelle;plant-type cell wall		1	1	21835.9	99.7	AAVTPAFAPAYAGINGLGVSLAR	sp|P94072|GL33_ARATH	2186.19	AAVTPAFAPAYAGINGLGVSLAR	http://www.uniprot.org/uniprot/P94072	10.9005
Q9C5C2	TGG2	2944505856	417665536	1243224448	398513696	1219311104	1474559232	2512074752	1526382592	5809811456	4247019776	8003109888	346166592	BGL37_ARATH Myrosinase 2 OS=Arabidopsis thaliana GN=TGG2 PE=1 SV=1	abscisic acid mediated signaling pathway;biological regulation;carbohydrate catabolic process;carbohydrate metabolic process;catabolic process;cellular carbohydrate catabolic process;cellular carbohydrate metabolic process;cellular catabolic process;cellular metabolic process;cellular process;cellular response to abscisic acid stimulus;cellular response to chemical stimulus;cellular response to e…	catalytic activity;hydrolase activity;hydrolase activity, acting on glycosyl bonds;hydrolase activity, hydrolyzing O-glycosyl compounds;thioglucosidase activity	apoplast;cell junction;cell part;cell-cell junction;chloroplast;cytoplasmic part;cytosolic part;cytosolic ribosome;extracellular region;intracellular membrane-bounded organelle;intracellular non-membrane-bounded organelle;intracellular organelle;intracellular part;macromolecular complex;membrane-bounded organelle;microbody;non-membrane-bounded organelle;organelle;peroxisome;plasmodesma;plastid;ri…		15	2	62731.2	99.7,99.0,99.7,99.7,90.0,99.7,99.0,99.7,99.7,99.7,97.4,99.7,99.7,99.7,98.9	ASGLWYQSFLR,CSQWVDKR | Carbamidomethyl [C1],DLDVMEELGVK,EFFLGWFMEPLTK,FSFAWSR,GGADLGNGDTTCDSYR | Carbamidomethyl [C12],GKYPYIMR,GLNVWDGFTHR,GLNVWDGFTHRYPEK,GMLNVMEHFK,GYALGTDAPGR,HWITINQLFTVPTR,IDYLCSHLCFLR | Carbamidomethyl [C5 C9],VKHWITINQLFTVPTR,WFLPYDDTLESK	sp|Q9C5C2|BGL37_ARATH,sp|P37702|BGL38_ARATH	1326.675534,1077.503619,1246.61465,1643.813716,899.430838,1657.667324,1026.537327,1300.634622,1817.890944,1204.576083,1076.533126,1724.9392755,1595.766276,1952.107244,1512.720684	GYALGTDAPGR,FSFAWSR,GLNVWDGFTHR	http://www.uniprot.org/uniprot/Q9C5C2	27.4223
Q9SR92	STR10	836492	1.4808e+06	351501	1	1	927192	44520.4	877208	1	5.68902e+06	77807840	2786020	STR10_ARATH Rhodanese-like domain-containing protein 10 OS=Arabidopsis thaliana GN=STR10 PE=2 SV=1			cell part;chloroplast;chloroplast envelope;chloroplast part;chloroplast thylakoid;cytoplasmic part;envelope;integral to membrane;intracellular membrane-bounded organelle;intracellular organelle;intracellular organelle part;intracellular part;intrinsic to membrane;membrane part;membrane-bounded organelle;organelle;organelle envelope;organelle part;organelle subcompartment;plastid;plastid envelope;…		1	1	23779.5	99.7	FATIGGVSFYLLK	sp|Q9SR92|STR10_ARATH	1414.79	FATIGGVSFYLLK	http://www.uniprot.org/uniprot/Q9SR92	6.07477
P56794	rpl20	366317568	477167040	701640704	541339776	442777472	764968448	589699328	575617856	1511858304	2266433536	1012624704	722492928	RK20_ARATH 50S ribosomal protein L20, chloroplastic OS=Arabidopsis thaliana GN=rpl20 PE=3 SV=1	biosynthetic process;cellular biosynthetic process;cellular macromolecule biosynthetic process;cellular macromolecule metabolic process;cellular metabolic process;cellular process;cellular protein metabolic process;macromolecule biosynthetic process;macromolecule metabolic process;metabolic process;primary metabolic process;protein metabolic process;translation	binding;nucleic acid binding;RNA binding;rRNA binding;structural constituent of ribosome;structural molecule activity	cell part;chloroplast;cytoplasmic part;intracellular membrane-bounded organelle;intracellular non-membrane-bounded organelle;intracellular organelle;intracellular part;macromolecular complex;membrane-bounded organelle;non-membrane-bounded organelle;organelle;plastid;ribonucleoprotein complex;ribosome	Ribosome	2	1	14162.6	99.7,68.3	ILAQIALLNR,LFASSFR	sp|P56794|RK20_ARATH	1123.712114,826.44026	LFASSFR,ILAQIALLNR	http://www.uniprot.org/uniprot/P56794	14.5299
Q9ZP06	At1g53240	6.00349e+06	2.96714e+06	21211292	400998	6.04786e+06	10475435	5037938	2.68564e+06	2600435	7832904	483022528	12418830	MDHM1_ARATH Malate dehydrogenase 1, mitochondrial OS=Arabidopsis thaliana GN=At1g53240 PE=1 SV=1	acetyl-CoA catabolic process;acetyl-CoA metabolic process;carbohydrate metabolic process;carboxylic acid metabolic process;catabolic process;cellular carbohydrate metabolic process;cellular catabolic process;cellular ketone metabolic process;cellular metabolic process;cellular process;coenzyme catabolic process;coenzyme metabolic process;cofactor catabolic process;cofactor metabolic process;defen…	binding;catalytic activity;cation binding;copper ion binding;ion binding;L-malate dehydrogenase activity;malate dehydrogenase activity;metal ion binding;oxidoreductase activity;oxidoreductase activity, acting on CH-OH group of donors;oxidoreductase activity, acting on the CH-OH group of donors, NAD or NADP as acceptor;transition metal ion binding	apoplast;cell part;cell wall;chloroplast;cytoplasmic part;external encapsulating structure;extracellular region;intracellular membrane-bounded organelle;intracellular organelle;intracellular organelle lumen;intracellular organelle part;intracellular part;membrane-bounded organelle;membrane-enclosed lumen;mitochondrial matrix;mitochondrial part;mitochondrion;organelle;organelle lumen;organelle par…	Carbon fixation in photosynthetic organisms;Citrate cycle (TCA cycle);Glyoxylate and dicarboxylate metabolism;Pyruvate metabolism	3	1	35804	99.7,99.7,99.3	ALEGADLVIIPAGVPR,EGLEALKPELK,SEVVGYMGDDNLAK | Oxidation [M7]	sp|Q9ZP06|MDHM1_ARATH	1589.922272,1225.695951,1512.682236	EGLEALKPELK,ALEGADLVIIPAGVPR,SEVVGYMGDDNLAK | Oxidation [M7]	http://www.uniprot.org/uniprot/Q9ZP06	12.0235
F4I894	ILA	127391	3.96653e+06	1.94714e+06	4850999	2.17914e+06	3.37863e+06	2723310	2250517	21481124	2.55728e+06	293220864	10305623	F4I894_ARATH Protein ILITYHIA OS=Arabidopsis thaliana GN=ILA PE=1 SV=1					4	1	284775	99.4,99.7,98.1,49.6	ALADPNTDVR,GLKDPDVDKR,LVLPSLLK,VLVDPIPEVR	tr|F4I894|F4I894_ARATH	1070.537724,1141.616958,881.598998,1135.6631	ALADPNTDVR,GLKDPDVDKR,VLVDPIPEVR	http://www.uniprot.org/uniprot/F4I894	1.45594
Q9SL67	RPT2B	4.32823e+06	14757019	2.37603e+06	2.33542e+06	1	8394748	1	167965	8.18259e+06	8544592	229451568	8722671	PRS4B_ARATH 26S proteasome regulatory subunit 4 homolog B OS=Arabidopsis thaliana GN=RPT2B PE=1 SV=1	biological regulation;catabolic process;developmental process;female gamete generation;gamete generation;macromolecule catabolic process;macromolecule metabolic process;maintenance of meristem identity;maintenance of root meristem identity;male gamete generation;metabolic process;multicellular organismal process;multicellular organismal reproductive process;negative regulation of biological proce…	adenyl nucleotide binding;adenyl ribonucleotide binding;ATP binding;binding;catalytic activity;hydrolase activity;hydrolase activity, acting on acid anhydrides;hydrolase activity, acting on acid anhydrides, in phosphorus-containing anhydrides;nucleoside-triphosphatase activity;nucleotide binding;purine nucleotide binding;purine ribonucleoside triphosphate binding;purine ribonucleotide binding;pyr…	cell part;cytoplasmic part;cytosol;intracellular membrane-bounded organelle;intracellular organelle;intracellular part;macromolecular complex;membrane;membrane-bounded organelle;nucleus;organelle;plasma membrane;proteasome complex;protein complex	Proteasome	1	2	49346.3	99.7	IESLDPALLRPGR	sp|Q9SL67|PRS4B_ARATH,sp|Q9SZD4|PRS4A_ARATH	1435.82	IESLDPALLRPGR	http://www.uniprot.org/uniprot/Q9SL67	2.93454
F4JY76	At5g25754	367622592	169657776	324956672	153044880	204212672	136609840	220682400	163834864	209157088	201645712	6527002112	156833920	F4JY76_ARATH Eukaryotic translation initiation factor 3 subunit L OS=Arabidopsis thaliana GN=At5g25754 PE=1 SV=1	biological regulation;cellular component assembly;cellular component assembly at cellular level;cellular component organization;cellular component organization at cellular level;cellular component organization or biogenesis;cellular component organization or biogenesis at cellular level;cellular macromolecular complex assembly;cellular macromolecular complex subunit organization;cellular process;…	binding;nucleic acid binding;RNA binding;translation factor activity, nucleic acid binding;translation initiation factor activity	cell junction;cell part;cell-cell junction;cytoplasmic part;cytosol;eukaryotic 43S preinitiation complex;eukaryotic 48S preinitiation complex;eukaryotic translation initiation factor 3 complex;intracellular part;macromolecular complex;membrane;plasma membrane;plasmodesma;protein complex;ribonucleoprotein complex;translation preinitiation complex		3	1	60182.3	90.0,99.7,51.7	ILLYIFK,LEGVINDMDR | Oxidation [M8],YGEKMMR | Oxidation [M6]	tr|F4JY76|F4JY76_ARATH	908.580988,1176.547662,929.41439	YGEKMMR | Oxidation [M6],ILLYIFK,LEGVINDMDR | Oxidation [M8]	http://www.uniprot.org/uniprot/F4JY76	4.66926
Q8VZM7	At5g02940	21822484	35408620	2538533888	17419036	21497524	44356100	12086309	19516308	24113696	7809399	981404800	14935752	POLL1_ARATH Putative ion channel POLLUX-like 1 OS=Arabidopsis thaliana GN=At5g02940 PE=2 SV=1	cation transport;establishment of localization;ion transport;metal ion transport;monovalent inorganic cation transport;potassium ion transport;transport	cation transmembrane transporter activity;ion transmembrane transporter activity;substrate-specific transmembrane transporter activity;substrate-specific transporter activity;transmembrane transporter activity;transporter activity	cell part;chloroplast;chloroplast envelope;chloroplast part;cytoplasmic part;envelope;integral to membrane;intracellular membrane-bounded organelle;intracellular organelle;intracellular organelle part;intracellular part;intrinsic to membrane;membrane part;membrane-bounded organelle;organelle;organelle envelope;organelle part;plastid;plastid envelope;plastid part		4	1	92136.6	99.7,90.0,97.1,98.9	EGENPSFTELSER,IINPVPK,TENMTVDETDDTRK | Oxidation [M4],VEPVENSTSK	sp|Q8VZM7|POLL1_ARATH	1493.666792,779.494028,1669.70238,1088.535306	IINPVPK,EGENPSFTELSER,VEPVENSTSK	http://www.uniprot.org/uniprot/Q8VZM7	5.41205
Q9LIK9	APS1	149636560	154915088	173592432	185339808	87875504	118735576	161854224	242964768	171374784	142769376	1632256768	140784176	APS1_ARATH ATP sulfurylase 1, chloroplastic OS=Arabidopsis thaliana GN=APS1 PE=1 SV=1	biosynthetic process;cellular biosynthetic process;cellular metabolic process;cellular process;hydrogen sulfide biosynthetic process;hydrogen sulfide metabolic process;metabolic process;response to cadmium ion;response to chemical stimulus;response to inorganic substance;response to metal ion;response to stimulus;selenium compound metabolic process;sulfate assimilation;sulfur compound biosyntheti…	adenyl nucleotide binding;adenyl ribonucleotide binding;adenylyltransferase activity;ATP binding;binding;catalytic activity;nucleotide binding;nucleotidyltransferase activity;purine nucleotide binding;purine ribonucleoside triphosphate binding;purine ribonucleotide binding;ribonucleotide binding;sulfate adenylyltransferase (ATP) activity;sulfate adenylyltransferase activity;transferase activity;t…	cell part;chloroplast;chloroplast part;chloroplast stroma;cytoplasmic part;intracellular membrane-bounded organelle;intracellular organelle;intracellular organelle part;intracellular part;membrane;membrane-bounded organelle;organelle;organelle part;plasma membrane;plastid;plastid part;plastid stroma	Purine metabolism;Selenocompound metabolism;Sulfur metabolism	3	1	51458.4	90.0,87.6,99.4	LNILPFR,LVELIVEEPK,NNENPPDGFMCPGGWK | Carbamidomethyl [C11] Oxidation [M10]	sp|Q9LIK9|APS1_ARATH	871.530904,1167.663692,1834.745996	LVELIVEEPK,LNILPFR,NNENPPDGFMCPGGWK | Carbamidomethyl [C11] Oxidation [M10]	http://www.uniprot.org/uniprot/Q9LIK9	7.12743
Q9LY74	VTE3	9696268	9586830	3.48328e+06	23102492	30341760	12172830	13338529	6.5367e+06	46697632	16547583	239117120	13388336	BQMT_ARATH 2-methyl-6-phytyl-1,4-hydroquinone methyltransferase, chloroplastic OS=Arabidopsis thaliana GN=VTE3 PE=1 SV=1	biosynthetic process;cellular biosynthetic process;cellular metabolic process;cellular process;coenzyme biosynthetic process;coenzyme metabolic process;cofactor biosynthetic process;cofactor metabolic process;fat-soluble vitamin biosynthetic process;fat-soluble vitamin metabolic process;heterocycle metabolic process;metabolic process;plastoquinone biosynthetic process;quinone cofactor biosyntheti…	2-methyl-6-phytyl-1,4-benzoquinone methyltransferase activity;catalytic activity;methyltransferase activity;S-adenosylmethionine-dependent methyltransferase activity;transferase activity;transferase activity, transferring one-carbon groups	cell part;chloroplast;chloroplast envelope;chloroplast inner membrane;chloroplast membrane;chloroplast part;cytoplasmic part;envelope;integral to membrane;intracellular membrane-bounded organelle;intracellular organelle;intracellular organelle part;intracellular part;intrinsic to membrane;membrane;membrane part;membrane-bounded organelle;organelle;organelle envelope;organelle inner membrane;organ…	Ubiquinone and other terpenoid-quinone biosynthesis	2	1	37926.3	99.7,99.7	NVTILDQSPHQLAK,VVDVGGGTGFTTLGIVK	sp|Q9LY74|BQMT_ARATH	1562.842636,1618.891442	VVDVGGGTGFTTLGIVK,NVTILDQSPHQLAK	http://www.uniprot.org/uniprot/Q9LY74	9.1716
Q05758	At3g58610	172483824	267116672	157382000	231543776	171796272	236195088	189875584	284507168	314422656	232117504	3052154624	353683808	ILV5_ARATH Ketol-acid reductoisomerase, chloroplastic OS=Arabidopsis thaliana GN=At3g58610 PE=2 SV=2	amine biosynthetic process;amine metabolic process;biosynthetic process;branched chain family amino acid biosynthetic process;branched chain family amino acid metabolic process;carboxylic acid biosynthetic process;carboxylic acid metabolic process;cellular amine metabolic process;cellular amino acid biosynthetic process;cellular amino acid metabolic process;cellular biosynthetic process;cellular …	binding;catalytic activity;cation binding;coenzyme binding;cofactor binding;copper ion binding;ion binding;ketol-acid reductoisomerase activity;metal ion binding;oxidoreductase activity;oxidoreductase activity, acting on CH-OH group of donors;oxidoreductase activity, acting on the CH-OH group of donors, NAD or NADP as acceptor;transition metal ion binding	apoplast;cell part;cell wall;chloroplast;chloroplast envelope;chloroplast part;chloroplast stroma;cytoplasmic part;envelope;external encapsulating structure;extracellular region;intracellular membrane-bounded organelle;intracellular organelle;intracellular organelle part;intracellular part;membrane-bounded organelle;mitochondrion;organelle;organelle envelope;organelle part;plastid;plastid envelop…	Pantothenate and CoA biosynthesis;Valine, leucine and isoleucine biosynthesis	7	1	63811.7	99.7,99.7,50.0,99.7,50.0,88.2,99.7	APVSLDFETSVFKK,EGLPAFPMGNIDQTR,LYVQGK,QIGVIGWGSQGPAQAQNLR,SFEEAR,SVVLAGR,YTENGMSEDLAYK	sp|Q05758|ILV5_ARATH	1566.834969,1644.795094,706.402026,1979.044977,737.33689,700.424344,1519.653652	SVVLAGR,SFEEAR,EGLPAFPMGNIDQTR	http://www.uniprot.org/uniprot/Q05758	13.5364
O81283	TOC159	5206972	2639979	2.04072e+06	4.6453e+06	3931121	10678525	482898	3.8019e+06	1.26068e+06	7.96825e+06	707517120	3.92673e+06	TC159_ARATH Translocase of chloroplast 159, chloroplastic OS=Arabidopsis thaliana GN=TOC159 PE=1 SV=1	biological regulation;catabolic process;cellular catabolic process;cellular metabolic process;cellular nitrogen compound catabolic process;cellular nitrogen compound metabolic process;cellular process;cellular response to stimulus;establishment of localization;establishment of localization in cell;establishment of protein localization;establishment of protein localization to chloroplast;establish…	binding;catalytic activity;cation binding;GTP binding;GTPase activity;guanyl nucleotide binding;guanyl ribonucleotide binding;hydrolase activity;hydrolase activity, acting on acid anhydrides;hydrolase activity, acting on acid anhydrides, in phosphorus-containing anhydrides;ion binding;metal ion binding;molecular transducer activity;nucleoside-triphosphatase activity;nucleotide binding;protein bin…	cell part;chloroplast;chloroplast envelope;chloroplast membrane;chloroplast outer membrane;chloroplast part;cytoplasmic part;cytosol;envelope;integral to membrane;intracellular membrane-bounded organelle;intracellular organelle;intracellular organelle part;intracellular part;intrinsic to membrane;membrane;membrane part;membrane-bounded organelle;organelle;organelle envelope;organelle membrane;org…		4	1	160817	99.3,90.0,99.7,99.7	ITFIDTPGLK,LALLAGR,MFDTAALAALLK | Oxidation [M1],TITASLGTSIWK	sp|O81283|TC159_ARATH	1103.619362,712.46173,1279.687528,1276.703376	ITFIDTPGLK,LALLAGR,MFDTAALAALLK | Oxidation [M1]	http://www.uniprot.org/uniprot/O81283	2.72788
Q9FFC0	At5g22880	541770560	780695104	667765120	510293056	341131616	936515456	764513792	685662336	1671009408	1078872832	14127741952	628672064	H2B10_ARATH Histone H2B.10 OS=Arabidopsis thaliana GN=At5g22880 PE=1 SV=3	cellular component assembly;cellular component assembly at cellular level;cellular component organization;cellular component organization at cellular level;cellular component organization or biogenesis;cellular component organization or biogenesis at cellular level;cellular macromolecular complex assembly;cellular macromolecular complex subunit organization;cellular process;chromatin organization…	binding;DNA binding;nucleic acid binding;protein binding	cell part;chromosomal part;intracellular membrane-bounded organelle;intracellular non-membrane-bounded organelle;intracellular organelle;intracellular organelle part;intracellular part;macromolecular complex;membrane-bounded organelle;non-membrane-bounded organelle;nuclear part;nucleolus;nucleosome;nucleus;organelle;organelle part;protein-DNA complex	Systemic lupus erythematosus	6	3	15732.3	99.7,90.0,99.5,99.7,99.7,99.7	AMGIMNSFINDIFEK | Oxidation [M2 M5],EIQTAVR,LVLPGELAK,QVHPDIGISSK,TPAAEPAAAAEK,YNKKPTITSR	sp|Q9ZUS0|H2B4_ARATH,sp|Q9FFC0|H2B10_ARATH,sp|P40283|H2B11_ARATH	1760.815814,815.452724,938.58203,1179.6290455,1125.570272,1206.67664	LVLPGELAK,EIQTAVR,QVHPDIGISSK	http://www.uniprot.org/uniprot/Q9FFC0	44.1379
Q9FM47	At5g40490	7730640896	8475172352	9338809344	5284552704	5827002368	9667084288	8797886464	14491526144	9105736704	10296536064	6443111936	6645877760	Q9FM47_ARATH RNA-binding (RRM/RBD/RNP motifs) family protein OS=Arabidopsis thaliana GN=At5g40490 PE=2 SV=1		binding;nucleic acid binding;nucleotide binding	cell part;cytoplasmic part;cytosol;intracellular part;macromolecular complex;ribonucleoprotein complex;viral nucleocapsid;virion part	Spliceosome	17	1	42407.3	99.7,97.3,99.7,98.9,99.7,99.7,99.7,99.1,99.7,99.7,99.0,99.7,99.7,99.7,99.7,99.7,99.7	EFFMQFGELK,EFFMQFGELKEHQIMR,ETTSAEFLK,GEPALGYSGR,GFGFVTYADSSVVDK,GFGFVTYADSSVVDKVIQDNHIIIGK,GFGFVTYESEDMVDHLLAK,GSMSSNDFK,IELSGTQVEIK,IFVGGIPSSVDDDEFK,IFVGGLAR,KPNSVTTPSK,SGGYGGYGGEFGGYGGGGYGGGVGPYR,SNFGGGYGDGYGGGHGGGYGGPGGPYK,VIQDNHIIIGK,YGEITDSVIMK,YGGGGGGYNR	tr|Q9FM47|Q9FM47_ARATH	1274.603566,2068.996564,1024.511636,1005.489936,1590.76022,2821.47544,2157.024321,971.4022175,1215.673754,1723.835906,831.50009,1057.578483,2461.039986,2448.019506,1248.720711,1254.620412,956.412328	VIQDNHIIIGK,IFVGGLAR,ETTSAEFLK	http://www.uniprot.org/uniprot/Q9FM47	49.409
Q9SDS7	VHA	2482693120	2954505216	1840158720	3286256640	2279332352	2785925888	2923998464	2565416704	3182979840	2687429376	3014477824	3230265600	VATC_ARATH V-type proton ATPase subunit C OS=Arabidopsis thaliana GN=VHA-C PE=1 SV=1	anatomical structure morphogenesis;aromatic compound biosynthetic process;ATP hydrolysis coupled proton transport;biological regulation;biosynthetic process;cation transport;cell growth;cell morphogenesis;cellular aromatic compound metabolic process;cellular biosynthetic process;cellular component morphogenesis;cellular component organization;cellular component organization or biogenesis;cellular…	active transmembrane transporter activity;ATPase activity;ATPase activity, coupled;ATPase activity, coupled to movement of substances;ATPase activity, coupled to transmembrane movement of ions;ATPase activity, coupled to transmembrane movement of substances;binding;catalytic activity;cation transmembrane transporter activity;cation-transporting ATPase activity;hydrogen ion transmembrane transport…	cell part;chloroplast;cytoplasmic part;Golgi apparatus;intracellular membrane-bounded organelle;intracellular organelle;intracellular organelle part;intracellular part;macromolecular complex;membrane;membrane part;membrane-bounded organelle;organelle;organelle membrane;organelle part;plant-type vacuole;plasma membrane;plastid;protein complex;proton-transporting two-sector ATPase complex, catalyti…	Collecting duct acid secretion;Epithelial cell signaling in Helicobacter pylori infection;Oxidative phosphorylation;Phagosome;Rheumatoid arthritis;Vibrio cholerae infection	4	1	42618.8	99.6,75.5,97.1,99.0	DSASSLWNR,DSASSLWNRLQEQISK | Deamidated [N8 Q11 Q13],LVQDQESLR,QSGSLAVR	sp|Q9SDS7|VATC_ARATH	1034.481462,1863.897128,1086.571822,816.447692	DSASSLWNRLQEQISK | Deamidated [N8 Q11 Q13],QSGSLAVR,LVQDQESLR	http://www.uniprot.org/uniprot/Q9SDS7	8.8
P52032	GPX1	8.13735e+06	4.18604e+06	10575700	12533107	1.8282e+06	37048568	1	1.50912e+06	2.8336e+06	12152107	235135184	1.67115e+06	GPX1_ARATH Phospholipid hydroperoxide glutathione peroxidase 1, chloroplastic OS=Arabidopsis thaliana GN=GPX1 PE=2 SV=2	response to chemical stimulus;response to oxidative stress;response to stimulus;response to stress	antioxidant activity;catalytic activity;glutathione peroxidase activity;oxidoreductase activity;oxidoreductase activity, acting on paired donors, with incorporation or reduction of molecular oxygen;oxidoreductase activity, acting on peroxide as acceptor;peroxidase activity;phospholipid-hydroperoxide glutathione peroxidase activity	cell part;chloroplast;chloroplast envelope;chloroplast part;chloroplast stroma;chloroplast thylakoid membrane;cytoplasmic part;envelope;intracellular membrane-bounded organelle;intracellular organelle;intracellular organelle part;intracellular part;membrane;membrane-bounded organelle;organelle;organelle envelope;organelle part;photosynthetic membrane;plastid;plastid envelope;plastid part;plastid …	Arachidonic acid metabolism;Glutathione metabolism	1	1	26015.4	98.8	SNAGGFLGGLIK	sp|P52032|GPX1_ARATH	1132.63	SNAGGFLGGLIK	http://www.uniprot.org/uniprot/P52032	5.08475
Q9SLV3	ZW9	395079680	509858368	211645504	116150392	34102276	53985568	312314112	256214096	58684696	102262256	2361227008	166594640	Q9SLV3_ARATH At1g58270/F19C14_8 OS=Arabidopsis thaliana GN=ZW9 PE=2 SV=1			cell junction;cell-cell junction;plasmodesma		4	1	45034.9	99.0,99.7,99.7,99.7	FLSFADIK,LEVQILSFSK,SSTDKYQISQETEAQR,VIDQIQSNNFEK	tr|Q9SLV3|Q9SLV3_ARATH	939.511088,1162.662504,1869.873884,1433.71567	VIDQIQSNNFEK,FLSFADIK,LEVQILSFSK	http://www.uniprot.org/uniprot/Q9SLV3	11.6162
Q9M2F9	RH52	15002502	26349188	23557996	10940987	5120355	70994928	40205940	139990144	17429852	64429572	97222528	40117148	RH52_ARATH DEAD-box ATP-dependent RNA helicase 52 OS=Arabidopsis thaliana GN=RH52 PE=1 SV=1		adenyl nucleotide binding;adenyl ribonucleotide binding;ATP binding;binding;catalytic activity;helicase activity;hydrolase activity;hydrolase activity, acting on acid anhydrides;hydrolase activity, acting on acid anhydrides, in phosphorus-containing anhydrides;nucleic acid binding;nucleoside-triphosphatase activity;nucleotide binding;purine nucleotide binding;purine ribonucleoside triphosphate bi…		RIG-I-like receptor signaling pathway	1	1	69241.2	99.7	VVVAYGGTPVNQQIR	sp|Q9M2F9|RH52_ARATH	1599.87	VVVAYGGTPVNQQIR	http://www.uniprot.org/uniprot/Q9M2F9	2.32198
PRDX1_HUMAN		25910928	49850616	50305140	32706008	17866988	75448768	59822968	40466988	258626944	480801600	62827596	137463424						2	1	22110.1	99.0,93.5	GLFIIDDK,IGHPAPNFK	sp|PRDX1_HUMAN|	919.505362,979.523403	IGHPAPNFK,GLFIIDDK	http://www.uniprot.org/uniprot/PRDX1_HUMAN	8.54271
Q9SLF7	RPP2B	19014648	20804696	12885210	17758488	26861440	20603228	22225396	17095336	33196508	13751457	1056458432	11679294	RLA22_ARATH 60S acidic ribosomal protein P2-2 OS=Arabidopsis thaliana GN=RPP2B PE=1 SV=1	biosynthetic process;cellular biosynthetic process;cellular macromolecule biosynthetic process;cellular macromolecule metabolic process;cellular metabolic process;cellular process;macromolecule biosynthetic process;macromolecule metabolic process;metabolic process;response to abiotic stimulus;response to cold;response to stimulus;response to stress;response to temperature stimulus;translational e…	structural constituent of ribosome;structural molecule activity	cell part;chloroplast;cytoplasmic part;cytosol;cytosolic part;cytosolic ribosome;intracellular membrane-bounded organelle;intracellular non-membrane-bounded organelle;intracellular organelle;intracellular organelle part;intracellular part;macromolecular complex;membrane;membrane-bounded organelle;non-membrane-bounded organelle;nuclear part;nucleolus;nucleus;organelle;organelle part;plasma membran…		3	2	11443.7	99.2,99.7,99.7	ASPTSADIK,GKDLAELIAAGR,TILGSVGAETEDSQIELLLK	sp|Q9SLF7|RLA22_ARATH,tr|F4IGR3|F4IGR3_ARATH	888.457298,1212.685401,2115.139572	GKDLAELIAAGR,ASPTSADIK,TILGSVGAETEDSQIELLLK	http://www.uniprot.org/uniprot/Q9SLF7	35.6522
Q9M7X9	CITRX	1.71116e+06	42998.3	2.92792e+06	2.13697e+06	2.25947e+06	2.01753e+06	7044035	1.60819e+06	3.44696e+06	5574812	271761952	2.30153e+06	CITRX_ARATH Thioredoxin-like protein CITRX, chloroplastic OS=Arabidopsis thaliana GN=CITRX PE=1 SV=1	biological regulation;cell redox homeostasis;cellular component organization;cellular component organization at cellular level;cellular component organization or biogenesis;cellular component organization or biogenesis at cellular level;cellular homeostasis;cellular process;glycerol ether metabolic process;homeostatic process;metabolic process;organelle organization;organic ether metabolic proces…	catalytic activity;disulfide oxidoreductase activity;oxidoreductase activity;oxidoreductase activity, acting on a sulfur group of donors;oxidoreductase activity, acting on a sulfur group of donors, NAD or NADP as acceptor;oxidoreductase activity, acting on NADH or NADPH;protein disulfide oxidoreductase activity;protein-disulfide reductase activity	cell part;chloroplast;cytoplasmic part;intracellular membrane-bounded organelle;intracellular non-membrane-bounded organelle;intracellular organelle;intracellular part;membrane-bounded organelle;non-membrane-bounded organelle;nucleoid;organelle;plastid;thylakoid		2	1	20669.9	99.7,69.1	GLPTLFFISPDPSKDAIR,VDTDDEYEFAR	sp|Q9M7X9|CITRX_ARATH	1973.069895,1358.562184	GLPTLFFISPDPSKDAIR,VDTDDEYEFAR	http://www.uniprot.org/uniprot/Q9M7X9	15.847
Q9C5M0	DTC	16845644	33777044	82650560	21173028	62991280	149970528	53106872	53625860	122747288	87066584	6065025536	27949536	DTC_ARATH Mitochondrial dicarboxylate/tricarboxylate transporter DTC OS=Arabidopsis thaliana GN=DTC PE=1 SV=1	carboxylic acid transport;cellular process;dicarboxylic acid transport;establishment of localization;organic acid transport;organic substance transport;transmembrane transport;transport;tricarboxylic acid transmembrane transport;tricarboxylic acid transport	carboxylic acid transmembrane transporter activity;dicarboxylic acid transmembrane transporter activity;organic acid transmembrane transporter activity;substrate-specific transmembrane transporter activity;substrate-specific transporter activity;transmembrane transporter activity;transporter activity;tricarboxylic acid transmembrane transporter activity	cell junction;cell part;cell wall;cell-cell junction;chloroplast;chloroplast envelope;chloroplast part;cytoplasmic part;envelope;external encapsulating structure;integral to membrane;intracellular membrane-bounded organelle;intracellular organelle;intracellular organelle part;intracellular part;intrinsic to membrane;membrane;membrane part;membrane-bounded organelle;mitochondrial inner membrane;mi…		5	1	31912	99.7,99.0,99.7,99.7,99.0	AIESNDGKPLPLYQK,GLSAGLLR,IQLGQGSAASITTNMLK | Oxidation [M15],MQADNTLPLAQR | Oxidation [M1],QATYTTAR	sp|Q9C5M0|DTC_ARATH	1671.882408,785.477582,1747.918338,1372.681002,910.454058	AIESNDGKPLPLYQK,MQADNTLPLAQR | Oxidation [M1],GLSAGLLR	http://www.uniprot.org/uniprot/Q9C5M0	20.1342
F4HS98	At1g01320	17902148	39716152	16284227	17867728	17481752	22309708	57924272	55634400	19552536	20771604	527679456	13271241	F4HS98_ARATH Tetratricopeptide repeat-containing protein OS=Arabidopsis thaliana GN=At1g01320 PE=1 SV=1					6	3	197497	90.0,99.2,99.7,96.6,99.6,96.6	ALDINER,LKDTVDVSALKPCVLTLTEEDYNEGTAVAHVR | Carbamidomethyl [C13],TASYSSYADHHSPGLTTQGTK,TQDAAAWLEYFESK,VEGLGKPLK,WGGDGGGQGR	sp|F4JKH6|TSS_ARATH,tr|F4HS99|F4HS99_ARATH,tr|F4HS98|F4HS98_ARATH	829.43215,3542.802355,2208.015141,1657.767366,939.575859,945.409958	ALDINER,TASYSSYADHHSPGLTTQGTK,VEGLGKPLK	http://www.uniprot.org/uniprot/F4HS98	5.20425
P56762	rpoA	32614512	48976596	32212744	52336664	17906912	47260764	43578468	63524988	39269536	40490224	816387712	51977816	RPOA_ARATH DNA-directed RNA polymerase subunit alpha OS=Arabidopsis thaliana GN=rpoA PE=3 SV=1	biosynthetic process;cellular biosynthetic process;cellular macromolecule biosynthetic process;cellular macromolecule metabolic process;cellular metabolic process;cellular nitrogen compound metabolic process;cellular process;macromolecule biosynthetic process;macromolecule metabolic process;metabolic process;nitrogen compound metabolic process;nucleic acid metabolic process;nucleobase-containing …	binding;catalytic activity;DNA binding;DNA-directed RNA polymerase activity;nucleic acid binding;nucleotidyltransferase activity;RNA polymerase activity;transferase activity;transferase activity, transferring phosphorus-containing groups	cell part;chloroplast;cytoplasmic part;intracellular membrane-bounded organelle;intracellular organelle;intracellular part;membrane-bounded organelle;organelle;plastid	Purine metabolism;Pyrimidine metabolism;RNA polymerase	3	1	38136.6	97.2,99.0,90.0	FILSPLMK,MSNNFEDR | Oxidation [M1],SNLYGTR	sp|P56762|RPOA_ARATH	947.55656,1027.407536,809.40575	SNLYGTR,MSNNFEDR | Oxidation [M1],FILSPLMK	http://www.uniprot.org/uniprot/P56762	6.99088
Q9SW18	CHLM	27988228	63770740	64422360	53169164	40562892	97353568	69410352	52288288	160425072	246928128	4102510592	174629712	CHLM_ARATH Magnesium protoporphyrin IX methyltransferase, chloroplastic OS=Arabidopsis thaliana GN=CHLM PE=1 SV=1	biosynthetic process;cellular biosynthetic process;cellular metabolic process;cellular nitrogen compound biosynthetic process;cellular nitrogen compound metabolic process;cellular process;chlorophyll biosynthetic process;chlorophyll metabolic process;cofactor biosynthetic process;cofactor metabolic process;heterocycle biosynthetic process;heterocycle metabolic process;metabolic process;nitrogen c…	catalytic activity;magnesium protoporphyrin IX methyltransferase activity;methyltransferase activity;O-methyltransferase activity;S-adenosylmethionine-dependent methyltransferase activity;transferase activity;transferase activity, transferring one-carbon groups	cell part;chloroplast;chloroplast envelope;chloroplast membrane;chloroplast part;chloroplast thylakoid;chloroplast thylakoid membrane;cytoplasmic part;envelope;intracellular membrane-bounded organelle;intracellular organelle;intracellular organelle part;intracellular part;membrane;membrane-bounded organelle;organelle;organelle envelope;organelle membrane;organelle part;organelle subcompartment;ph…	Porphyrin and chlorophyll metabolism	6	1	33795.4	96.4,99.7,99.7,99.7,99.7,99.0	AQLPSENLPK,IGELFPGPSK,IYGETDEVNR,LQAEEVGGGDKEVVR,TFYYDILKR,VILSFAPK	sp|Q9SW18|CHLM_ARATH	1095.594016,1043.568106,1194.557712,1584.8190675,1217.649015,873.535032	IGELFPGPSK,AQLPSENLPK,IYGETDEVNR	http://www.uniprot.org/uniprot/Q9SW18	19.8718
K2C1_HUMAN		74410205184	125433000000	141909000000	118144000000	111341000000	197147000000	184816000000	99739254784	250824000000	499582000000	87754539008	224891000000						87	2	65885.7	99.7,99.7,99.5,99.1,99.7,86.4,98.1,99.7,99.7,99.7,99.7,99.7,99.7,99.7,99.7,99.7,99.7,99.7,89.4,99.5,99.0,97.0,99.7,99.7,99.7,99.7,50.0,99.7,99.7,99.7,99.7,99.7,99.7,99.7,99.7,99.7,99.7,99.7,99.7,99.7,99.7,99.7,99.7,99.7,99.7,99.7,99.7,99.7,99.7,99.7,99.7,99.7,99.7,99.7,99.7,99.7,90.0,99.7,69.1,99.0,99.7,99.0,99.7,91.4,99.7,99.7,99.7,99.7,97.7,99.7,99.7,99.7,99.7,99.7,99.7,99.7,99.7,99.7,99.4,99.7…	AEAESLYQSK,AEAESLYQSKYEELQITAGR,DVDGAYMTK,DVDGAYMTK | Oxidation [M7],DYQELMNTK,DYQELMNTK | Deamidated [Q3],DYQELMNTK | Oxidation [M6],FLEQQNQVLQTK,FLEQQNQVLQTK | Deamidated [N6],FLEQQNQVLQTK | Deamidated [Q10],FLEQQNQVLQTK | Deamidated [Q5],FLEQQNQVLQTKWELLQQVDTSTR,FSSCGGGGGSFGAGGGFGSR | Carbamidomethyl [C4],GENALKDAK,GGGGGGYGSGGSSYGSGGGSYGSGGGGGGGR,GSGGGSSGGSIGGR,GSGGGSSGGSIGGRGSSSGGVK,GSYGSGGSS…	sp|K2C1_HUMAN|,sp|K22E_HUMAN|	1124.536384,2285.124345,998.440317333,1014.43606667,1140.514358,1141.49712,1156.50964,1474.78178,1475.769868,1475.772878,1475.774118,2931.514361,1764.73532382,944.495436,2382.9519475,1091.496142,1750.824489,3311.311644,1952.991748,1953.995544,972.525801,1468.841016,1126.5356625,1142.52941,1843.9419675,1276.70811,703.377012,1984.897116,2016.881736,1522.786611,1538.780311,2781.498796,1356.6913005,1…	FLEQQNQVLQTK,IEISELNR,TLLEGEESR	http://www.uniprot.org/uniprot/K2C1_HUMAN	67.0295
Q8VZR8	At4g28300	5401161216	6827013120	5708156928	7194700288	16818358272	14342962176	6526840320	9616214016	6055572480	14854606848	11171201024	8539672576	Q8VZR8_ARATH Putative proline-rich protein OS=Arabidopsis thaliana GN=At4g28300 PE=1 SV=1					15	1	54106.1	99.7,99.7,99.0,99.7,99.7,90.0,99.7,99.7,99.7,99.0,99.7,50.0,50.0,99.7,90.0	DKQELADTQK,DKQELADTQKELAK,FLEGLSSR,GDHVMAVIQR,GFDFGSDDILCSYDDYTNQDSSNGPHSDPAIAASNSNK | Carbamidomethyl [C11],HLQEVHR,LSGQSSGGPPR,LSQLELYCYNLDK | Carbamidomethyl [C8],MSYSPQTGDGYLPSGPPPPSGYANAMYEGGR,MYADNMMR,SELTHAHEDADVK,SVQILR,TIGEMR,VATPVPEPK,YGELIEK	tr|Q8VZR8|Q8VZR8_ARATH	1174.586604,1615.847931,907.479142,1124.580105,4080.7043365,917.484792,1041.524356,1657.8073475,3203.406855,1030.40693,1450.673841,714.440636,705.350438,936.530494,850.447692	SELTHAHEDADVK,VATPVPEPK,FLEGLSSR	http://www.uniprot.org/uniprot/Q8VZR8	36.4919
Q9FVQ1	NUCL1	53734072	71078480	88367000	28635044	38364244	76433648	42471136	52066860	70958224	78261056	658564544	31276268	NUCL1_ARATH Nucleolin 1 OS=Arabidopsis thaliana GN=NUCL1 PE=1 SV=1	anatomical structure development;cellular component biogenesis;cellular component biogenesis at cellular level;cellular component organization or biogenesis;cellular component organization or biogenesis at cellular level;cellular macromolecule metabolic process;cellular metabolic process;cellular nitrogen compound metabolic process;cellular process;cleavage involved in rRNA processing;cotyledon v…	binding;DNA binding;nucleic acid binding;nucleotide binding;RNA binding	cell part;cytoplasmic part;intracellular membrane-bounded organelle;intracellular non-membrane-bounded organelle;intracellular organelle;intracellular organelle part;intracellular part;membrane-bounded organelle;mitochondrion;non-membrane-bounded organelle;nuclear part;nucleolus;organelle;organelle part	Pathogenic Escherichia coli infection	3	1	58772.7	97.4,99.7,99.7	NVSVPIDR,SSDVEMVDAEK,SSDVEMVDAEK | Oxidation [M6]	sp|Q9FVQ1|NUCL1_ARATH	898.488536,1208.526618,1224.525468	NVSVPIDR,SSDVEMVDAEK | Oxidation [M6],SSDVEMVDAEK	http://www.uniprot.org/uniprot/Q9FVQ1	3.41113
P04778	LHCB1	4199650560	1883843200	2977700352	1955397376	2767029760	3499253760	1820174720	1594967296	2809071104	2790752000	23512563712	2043712512	CB1C_ARATH Chlorophyll a-b binding protein 1, chloroplastic OS=Arabidopsis thaliana GN=LHCB1.3 PE=1 SV=1	cellular macromolecule metabolic process;cellular metabolic process;cellular process;cellular protein metabolic process;generation of precursor metabolites and energy;macromolecule metabolic process;macromolecule modification;metabolic process;photosynthesis, light harvesting;primary metabolic process;protein metabolic process;protein modification process;protein-chromophore linkage	binding;cation binding;chlorophyll binding;ion binding;metal ion binding;tetrapyrrole binding	cell part;chloroplast;chloroplast part;chloroplast thylakoid;chloroplast thylakoid membrane;cytoplasmic part;integral to membrane;intracellular membrane-bounded organelle;intracellular organelle;intracellular organelle part;intracellular part;intrinsic to membrane;macromolecular complex;membrane;membrane part;membrane-bounded organelle;organelle;organelle part;organelle subcompartment;photosynthe…	Photosynthesis - antenna proteins	3	8	28240.8	99.0,99.0,99.7	ELEVIHSR,FGEAVWFK,NRELEVIHSR	tr|Q39141|Q39141_ARATH,sp|P04778|CB1C_ARATH,tr|Q9S7J7|Q9S7J7_ARATH,tr|Q9XF87|Q9XF87_ARATH,sp|Q8VZ87|CB1B_ARATH,tr|Q39142|Q39142_ARATH,tr|Q9SHR7|Q9SHR7_ARATH,sp|P0CJ48|CB1A_ARATH	981.527995,982.4931365,1251.671664	FGEAVWFK,ELEVIHSR,NRELEVIHSR	http://www.uniprot.org/uniprot/P04778	6.74157
P49690	RPL23A	142021936	217436528	234558000	169321072	174762672	153167968	274450592	255012688	201825648	142546272	606500352	168137024	RL23_ARATH 60S ribosomal protein L23 OS=Arabidopsis thaliana GN=RPL23A PE=2 SV=3	biosynthetic process;cellular biosynthetic process;cellular macromolecule biosynthetic process;cellular macromolecule metabolic process;cellular metabolic process;cellular process;cellular protein metabolic process;macromolecule biosynthetic process;macromolecule metabolic process;metabolic process;primary metabolic process;protein metabolic process;translation	structural constituent of ribosome;structural molecule activity	cell part;cytosolic large ribosomal subunit;intracellular non-membrane-bounded organelle;intracellular organelle;intracellular organelle part;intracellular part;large ribosomal subunit;macromolecular complex;non-membrane-bounded organelle;nuclear part;nucleolus;organelle;organelle part;ribonucleoprotein complex	Ribosome	2	2	15026.6	98.0,99.0	MSLGLPVAATVNCADNTGAK | Carbamidomethyl [C13],NLYIISVK	sp|P49690|RL23_ARATH,tr|F4J3P1|F4J3P1_ARATH	1988.968326,948.568412	NLYIISVK,MSLGLPVAATVNCADNTGAK | Carbamidomethyl [C13]	http://www.uniprot.org/uniprot/P49690	20
O48737	At1g03680	192523488	207918144	138948384	160756528	129082904	163878048	120461240	149990080	171027984	104199664	5296748544	231389664	TRXM1_ARATH Thioredoxin M1, chloroplastic OS=Arabidopsis thaliana GN=At1g03680 PE=2 SV=1	biological regulation;cell redox homeostasis;cellular homeostasis;cellular process;glycerol ether metabolic process;homeostatic process;metabolic process;negative regulation of catalytic activity;negative regulation of molecular function;organic ether metabolic process;positive regulation of catalytic activity;positive regulation of molecular function;regulation of biological process;regulation o…	catalytic activity;disulfide oxidoreductase activity;enzyme activator activity;enzyme inhibitor activity;enzyme regulator activity;oxidoreductase activity;oxidoreductase activity, acting on a sulfur group of donors;protein disulfide oxidoreductase activity	apoplast;cell part;chloroplast;chloroplast envelope;chloroplast part;chloroplast stroma;cytoplasmic part;envelope;extracellular region;intracellular membrane-bounded organelle;intracellular organelle;intracellular organelle part;intracellular part;membrane-bounded organelle;organelle;organelle envelope;organelle part;plastid;plastid envelope;plastid part;plastid stroma;stromule;thylakoid		3	1	19664.4	99.7,99.7,99.7	KDTIIGAVSK,LNTDESPATPGQYGVR,MIDPIVNELAQK	sp|O48737|TRXM1_ARATH	1030.606522,1703.809747,1369.736188	LNTDESPATPGQYGVR,MIDPIVNELAQK,KDTIIGAVSK	http://www.uniprot.org/uniprot/O48737	21.2291
Q8L719	ALY2	360315232	398147616	509224800	231276160	156069984	1054587072	377636864	329027776	387340800	446662176	457621344	197701024	THO4B_ARATH THO complex subunit 4B OS=Arabidopsis thaliana GN=ALY2 PE=1 SV=1	establishment of localization;establishment of RNA localization;mRNA transport;nucleic acid transport;nucleobase-containing compound transport;RNA transport;transport	binding;nucleic acid binding;nucleotide binding;protein binding;RNA binding	cell part;intracellular organelle part;intracellular part;nuclear part;nucleoplasm;organelle part	mRNA surveillance pathway;RNA transport;Spliceosome	3	2	30779.5	99.2,90.0,93.0	RGDALAAVK,YGIHYDR,YNNVQLDGK	tr|F4JXE7|F4JXE7_ARATH,sp|Q8L719|THO4B_ARATH	899.520386,922.431612,1049.519948	RGDALAAVK,YNNVQLDGK,YGIHYDR	http://www.uniprot.org/uniprot/Q8L719	8.56164
Q9ZRW8	GSTU19	522037	576628	3.97961e+06	952462	987051	279075	5.95002e+06	1.01983e+06	4409692	2.01179e+06	334206400	14664693	GSTUJ_ARATH Glutathione S-transferase U19 OS=Arabidopsis thaliana GN=GSTU19 PE=1 SV=1	catabolic process;cell communication;cellular catabolic process;cellular metabolic process;cellular process;cellular response to chemical stimulus;cellular response to external stimulus;cellular response to extracellular stimulus;cellular response to stimulus;cellular response to stress;cellular response to water deprivation;metabolic process;response to abiotic stimulus;response to cadmium ion;r…	amine binding;amino acid binding;antioxidant activity;binding;carboxylic acid binding;catalytic activity;glutathione binding;glutathione transferase activity;modified amino acid binding;oxidoreductase activity;oxidoreductase activity, acting on peroxide as acceptor;peptide binding;peroxidase activity;transferase activity;transferase activity, transferring alkyl or aryl (other than methyl) groups	cell part;chloroplast;chloroplast part;chloroplast stroma;cytoplasm;cytoplasmic part;cytosol;intracellular membrane-bounded organelle;intracellular organelle;intracellular organelle part;intracellular part;membrane;membrane-bounded organelle;organelle;organelle membrane;organelle part;plasma membrane;plastid;plastid part;plastid stroma;vacuolar membrane;vacuolar part		3	1	25650.2	83.8,90.0,99.7	FWADFIDK,GVEFEYR,SLPDPEKVTEFVSELR	sp|Q9ZRW8|GSTUJ_ARATH	1040.501422,898.420308,1844.961084	GVEFEYR,SLPDPEKVTEFVSELR,FWADFIDK	http://www.uniprot.org/uniprot/Q9ZRW8	14.1553
Q9LQ04	NRS	1	1.65975e+06	1.14121e+06	1.40631e+06	1567.3	597474	6.62388e+06	1.60046e+06	5.04151e+06	1.479e+06	151368160	5.63016e+06	RMLCD_ARATH Bifunctional dTDP-4-dehydrorhamnose 3,5-epimerase/dTDP-4-dehydrorhamnose reductase OS=Arabidopsis thaliana GN=NRS/ER PE=1 SV=1	biosynthetic process;carbohydrate biosynthetic process;carbohydrate metabolic process;cellular biosynthetic process;cellular carbohydrate biosynthetic process;cellular carbohydrate metabolic process;cellular macromolecule biosynthetic process;cellular macromolecule metabolic process;cellular metabolic process;cellular nitrogen compound metabolic process;cellular polysaccharide biosynthetic proces…	catalytic activity;dTDP-4-dehydrorhamnose 3,5-epimerase activity;dTDP-4-dehydrorhamnose reductase activity;isomerase activity;oxidoreductase activity;oxidoreductase activity, acting on CH-OH group of donors;oxidoreductase activity, acting on the CH-OH group of donors, NAD or NADP as acceptor;racemase and epimerase activity;racemase and epimerase activity, acting on carbohydrates and derivatives;U…	apoplast;cell junction;cell part;cell-cell junction;cytoplasmic part;cytosol;extracellular region;intracellular part;membrane;plasma membrane;plasmodesma	Amino sugar and nucleotide sugar metabolism;Polyketide sugar unit biosynthesis	2	1	33596.9	99.6,88.9	EEDTPNFTGSFYSK,FVFEPNKK	sp|Q9LQ04|RMLCD_ARATH	1620.696616,1007.546379	FVFEPNKK,EEDTPNFTGSFYSK	http://www.uniprot.org/uniprot/Q9LQ04	7.30897
Q96520	PER12	1	1.05519e+06	411189	1	1	1.54512e+06	27155408	162770	2.54428e+06	2605785	1705394048	445565	PER12_ARATH Peroxidase 12 OS=Arabidopsis thaliana GN=PER12 PE=1 SV=1	catabolic process;cellular catabolic process;cellular metabolic process;cellular process;cellular response to chemical stimulus;cellular response to hydrogen peroxide;cellular response to oxidative stress;cellular response to reactive oxygen species;cellular response to stimulus;cellular response to stress;hydrogen peroxide catabolic process;hydrogen peroxide metabolic process;metabolic process;r…	antioxidant activity;binding;catalytic activity;cation binding;heme binding;ion binding;iron ion binding;metal ion binding;oxidoreductase activity;oxidoreductase activity, acting on peroxide as acceptor;peroxidase activity;tetrapyrrole binding;transition metal ion binding	cell junction;cell part;cell wall;cell-cell junction;cytoplasmic part;external encapsulating structure;extracellular region;intracellular membrane-bounded organelle;intracellular organelle;intracellular part;membrane;membrane-bounded organelle;organelle;plant-type cell wall;plasmodesma;vacuole	Methane metabolism;Phenylalanine metabolism;Phenylpropanoid biosynthesis	4	1	39559	99.7,57.8,99.0,50.0	DIGLAAAILR,GLSWNFYQK,SPDVFDNK,VENIIR	sp|Q96520|PER12_ARATH	1011.611332,1141.559512,920.42705,742.436644	VENIIR,DIGLAAAILR,SPDVFDNK	http://www.uniprot.org/uniprot/Q96520	9.21788
F4HS68	EMB2753	517128	1.55472e+06	1	1	492752	565544	1.12743e+06	3.53543e+06	3408434	558593	109769584	742778	F4HS68_ARATH Tetratricopeptide repeat-containing protein OS=Arabidopsis thaliana GN=EMB2753 PE=4 SV=1					2	2	103941	99.7,99.0	KPDILEQLVVEMK,YIKPLLTK	tr|F4HS68|F4HS68_ARATH,tr|Q8VZM1|Q8VZM1_ARATH	1540.860357,974.620455	YIKPLLTK,KPDILEQLVVEMK	http://www.uniprot.org/uniprot/F4HS68	2.30516
O82762	At2g25970	82195447808	72325824512	87598112768	66564403200	78790131712	110801000000	77958389760	104923000000	92379234304	89813680128	80809394176	89971736576	O82762_ARATH F17H15.1/F17H15.1 OS=Arabidopsis thaliana GN=At2g25970 PE=1 SV=1		binding;nucleic acid binding;RNA binding	cell part;cytoplasmic part;cytosol;intracellular part		33	1	64606	99.7,90.0,99.7,99.7,99.7,90.0,90.0,99.7,99.0,99.0,99.7,99.0,99.7,99.7,99.7,99.7,99.7,99.7,99.7,99.7,99.7,99.7,99.7,86.3,99.7,99.7,99.7,99.7,57.8,90.0,90.0,99.7,99.7	AEQLITDVLQEAEAGNTAGSGGGGGRR,AQEIAAR,DMDADPNCATR | Carbamidomethyl [C8],DMDADPNCATR | Carbamidomethyl [C8] Oxidation [M2],GFSSYPSEGK,IDIPNMR,IDIPNMR | Oxidation [M6],IQVIPLHLPPGDPTPER,KIDIPNMR,KIDIPNMR | Oxidation [M7],KYEEPTAPPPSTR,LLNSADAK,MGGQAGADQFVMK,MGGQAGADQFVMK | Oxidation [M1 M12],MGGQAGADQFVMK | Oxidation [M12],MGGQAGADQFVMK | Oxidation [M1],QLVNEIISGENR,QMSGTVPSSIPVSYGSFQGTTK,QMSGTVPSSI…	tr|O82762|O82762_ARATH	2613.280686,757.410222,1264.484914,1280.479616,1057.474106,857.445314,873.439866,1878.0408525,985.5398935,1001.5362125,1471.734447,830.452082,1338.60981,1370.59907,1354.605664,1354.603928,1370.71811767,2258.09922533,2259.089868,2274.091356,1627.836723,1494.710841,4262.138928,4278.140124,1694.888474,1373.706002,1416.584118,1417.56747333,2457.023662,698.470598,684.455044,1343.641044,1006.547652	IQVIPLHLPPGDPTPER,TVDLTGTPDQISK,TLQIDGITEQIEHAK	http://www.uniprot.org/uniprot/O82762	40.3481
Q9XI42	F9L1	79763648	43087592	175263136	36670344	26220200	195638336	35912868	85744864	30281588	13868915	27678104	30121980	Q9XI42_ARATH F9L1.21 protein OS=Arabidopsis thaliana GN=F9L1.21 PE=2 SV=1			cell part;membrane;plasma membrane		1	1	6977.95	99.7	EYDETDLANIQK	tr|Q9XI42|Q9XI42_ARATH	1437.67	EYDETDLANIQK	http://www.uniprot.org/uniprot/Q9XI42	18.75
Q9LYA9	CSP41A	627597760	3136518656	2557846272	81878856	61377360	594577344	86694032	1306461440	1142736640	155995568	2357371392	64734072	CP41A_ARATH Chloroplast stem-loop binding protein of 41 kDa a, chloroplastic OS=Arabidopsis thaliana GN=CSP41A PE=1 SV=1	biological regulation;biosynthetic process;cellular biosynthetic process;cellular component organization;cellular component organization at cellular level;cellular component organization or biogenesis;cellular component organization or biogenesis at cellular level;cellular macromolecule biosynthetic process;cellular macromolecule metabolic process;cellular metabolic process;cellular nitrogen comp…	binding;nucleic acid binding;poly(U) RNA binding;poly-pyrimidine tract binding;protein binding;RNA binding;rRNA binding;single-stranded RNA binding	apoplast;cell part;chloroplast;chloroplast envelope;chloroplast part;chloroplast stroma;chloroplast thylakoid;cytoplasmic part;envelope;extracellular region;intracellular membrane-bounded organelle;intracellular non-membrane-bounded organelle;intracellular organelle;intracellular organelle part;intracellular part;macromolecular complex;membrane-bounded organelle;non-membrane-bounded organelle;org…		13	1	43929.3	99.7,81.1,99.7,99.7,50.0,99.7,98.9,50.0,99.0,99.7,99.7,99.7,99.7	ADAGHVVVEK,DLDTVRPVVDWAK,EIKFELDDK,EIKFELDDKILEALK,FEEYVK,FELDDKILEALK,FSEIVSGGGK,KAFLFR,MKKPPFNR,QFLFISSAGIYK,TNLPEDLKER,TVEIVHYDPK,YLAETFGNWASFRPQYMIGSGNNK	sp|Q9LYA9|CP41A_ARATH	1023.538527,1512.801651,1135.579911,1803.008936,813.391892,1432.788234,979.500162,780.466938,1016.561892,1372.742278,1213.634949,1199.62367,2750.295174	TVEIVHYDPK,ADAGHVVVEK,TNLPEDLKER	http://www.uniprot.org/uniprot/Q9LYA9	30.5419
P56807	rps18	474420256	531640960	713276416	489307552	210272768	475267712	637752064	588364800	1021336896	431019680	855680576	503115040	RR18_ARATH 30S ribosomal protein S18, chloroplastic OS=Arabidopsis thaliana GN=rps18 PE=3 SV=1	biosynthetic process;cellular biosynthetic process;cellular macromolecule biosynthetic process;cellular macromolecule metabolic process;cellular metabolic process;cellular process;cellular protein metabolic process;macromolecule biosynthetic process;macromolecule metabolic process;metabolic process;primary metabolic process;protein metabolic process;translation	binding;nucleic acid binding;RNA binding;rRNA binding;structural constituent of ribosome;structural molecule activity	cell part;chloroplast part;chloroplast stroma;cytoplasmic part;intracellular non-membrane-bounded organelle;intracellular organelle;intracellular organelle part;intracellular part;macromolecular complex;non-membrane-bounded organelle;organelle;organelle part;plastid part;plastid stroma;ribonucleoprotein complex;ribosome	Ribosome	2	1	12060.1	90.0,90.0	LITIAIK,NMSLISR | Oxidation [M2]	sp|P56807|RR18_ARATH	770.529214,835.421682	NMSLISR | Oxidation [M2],LITIAIK	http://www.uniprot.org/uniprot/P56807	13.8614
Q9C9C9	SOT18	24536296	39758692	155160032	18594560	40348668	27538368	38531764	27017536	17145068	21099512	220141568	13689161	SOT18_ARATH Cytosolic sulfotransferase 18 OS=Arabidopsis thaliana GN=SOT18 PE=1 SV=1	biosynthetic process;carbohydrate biosynthetic process;carbohydrate metabolic process;cellular biosynthetic process;cellular carbohydrate biosynthetic process;cellular carbohydrate metabolic process;cellular metabolic process;cellular process;glucosinolate biosynthetic process;glucosinolate metabolic process;glycoside biosynthetic process;glycoside metabolic process;glycosinolate biosynthetic pro…	3-methylthiopropyl-desulfoglucosinolate sulfotransferase activity;4-methylthiobutyl-desulfoglucosinolate sulfotransferase activity;5-methylthiopentyl-desulfoglucosinolate sulfotransferase activity;7-methylthioheptyl-desulfoglucosinolate sulfotransferase activity;8-methylthiooctyl-desulfoglucosinolate sulfotransferase activity;catalytic activity;desulfoglucosinolate sulfotransferase activity;indol…	cell part;cytoplasm;intracellular part		2	1	40464.4	99.7,99.6	DTFISMWTFLHK,VVNLCSFETLK | Carbamidomethyl [C5]	sp|Q9C9C9|SOT18_ARATH	1524.751827,1308.68609	VVNLCSFETLK | Carbamidomethyl [C5],DTFISMWTFLHK	http://www.uniprot.org/uniprot/Q9C9C9	6.57143
[truncated: 585 more rows]

## Sheet: COIP_20_normalized
Supplementary Table 1. CO-IP differential enrichment analysis: log-transformed and normilized data (20 C)
Intensity: EQ_20 Rep1	Intensity: EQ_20 Rep2	Intensity: EQ_20 Rep3	Intensity: EQ_20 avg	Intensity: KO_20 Rep1	Intensity: KO_20 Rep2	Intensity: KO_20 Rep3	Intensity: KO_20 avg	pvalttest__EQ_KO_20	logFC_EQ_KO_20	FC_EQ_KO_20	Accession	Annotation	Uniprot Gene Name	# peptides	GO annotation: Biological process	GO annotation: Molecular function	GO annotation: Cellular compartment	KEGG pathway	# proteins with shared peptides	Protein MW	Peptide ID score	Peptide sequences	Proteins with shared peptides	Peptide masses	Quan peptides	Uniprot url	Protein Sequence Coverage
[truncated: 892 more rows]

## Sheet: COIP_30_normalized
Supplementary Table 1. CO-IP differential enrichment analysis: log-transformed and normilized data (30 C)
[truncated: 908 more rows]

[truncated: 2 more sheets: COIP_20_results, COIP_30_results]
